# Supplementary material for: Genome-Wide Identification of BnaABI4 Genes and Their Roles in Regulating Stomatal Density and Drought Tolerance in Brassica napus L
Source: Plants (Basel). 2026 Jun 10;15(12):1793. doi: 10.3390/plants15121793 (PMC13307286; doi:10.3390/plants15121793)
Supplement: Supplementary file 1 [file plants-15-01793-s001.zip]

Archive with 1 entries (1 files):
- plants-4355069-supplementary.xlsx
