# Supplementary material for: Genome-Wide Identification of BnaABI4 Genes and Their Roles in Regulating Stomatal Density and Drought Tolerance in Brassica napus L
Source: Plants (Basel). 2026 Jun 10;15(12):1793. doi: 10.3390/plants15121793 (PMC13307286; doi:10.3390/plants15121793)
Supplement: Supplementary file 1 [file plants-15-01793-s001.zip › plants-4355069-supplementary.xlsx]

## Sheet: Table S1
Table S1 Physicochemical properties of plant ABI4 proteins
Family	Species	Gene ID	Gene ID	Number of Exon	Number of Amino Acids	Molecular Weight	Theoretical pI	Instability Index	Aliphatic Index	GRAVY	Signal Peptide	Transmembrane	Subcellular Localization
Brassicaceae	Brassica napus	BnaABI4-1	BnaA03G0197400ZS	1	327	35515.9	6.54	54.75	52.2	-0.694	No	No	Nucleus
Brassicaceae	Brassica napus	BnaABI4-2	BnaA05G0059700ZS	1	317	34412.6	5.78	54.22	58.45	-0.647	No	No	Nucleus
Brassicaceae	Brassica napus	BnaABI4-3	BnaC03G0231100ZS	2	330	35749.8	5.48	63.55	47.94	-0.828	No	No	Nucleus
Brassicaceae	Brassica napus	BnaABI4-4	BnaC04G0065500ZS	1	333	36371.9	6.34	50.23	57.69	-0.716	No	No	Nucleus
Brassicaceae	Brassica oleracea	BoABI4-1	Bo3g034810	1	323	34978.2	6.49	58.55	49.57	-0.724	No	No	Nucleus
Brassicaceae	Brassica oleracea	BoABI4-2	Bo4g025410	1	330	36031.5	6.38	49.86	58.21	-0.725	No	No	Nucleus
Brassicaceae	Brassica rapa	BrABI4-1	Bra000178	2	336	36644.8	5.56	61.25	49.94	-0.828	No	No	Nucleus
Brassicaceae	Brassica rapa	BrABI4-2	Bra004978	1	317	34364.7	6.16	56.67	59.05	-0.621	No	No	Nucleus
Brassicaceae	Arabidopsis thaliana	AtABI4	AT2G40220	1	328	35671	6.19	50.82	55.03	-0.716	No	No	Nucleus
Brassicaceae	Arabidopsis lyrata	AlABI4	LOC9315923	1	261	28547.2	9.14	50.95	52.72	-0.862	No	No	Nucleus
Brassicaceae	Raphanus sativus	RsABI4-1	LOC108846879	1	327	35420.7	6.35	49.82	53.09	-0.722	No	No	Nucleus
Brassicaceae	Raphanus sativus	RsABI4-2	LOC108829579	1	326	35357.6	5.97	51.54	48.16	-0.715	No	No	Nucleus
Brassicaceae	Camelina sativa	CsABI4-1	LOC104782496	1	340	36927.3	6.52	49.91	53.97	-0.776	No	No	Nucleus
Brassicaceae	Camelina sativa	CsABI4-2	LOC104785387	1	337	36532.8	6.66	51.45	54.42	-0.77	No	No	Nucleus
Brassicaceae	Camelina sativa	CsABI4-3	LOC104792878	1	339	36826.2	6.54	56.25	53.54	-0.784	No	No	Nucleus
Brassicaceae	Capsella rubella	CrABI4	LOC17889696	1	332	35809.2	6.3	52.24	59.37	-0.661	No	No	Nucleus
Brassicaceae	Hirschfeldia incana	HiABI4	KAJ0258678.1	1	326	35353.6	5.97	50.87	52.91	-0.653	No	No	Nucleus
Brassicaceae	Cardamine amara	CamABI4	KAL1217851.1	1	333	36272.7	6.35	58.1	58.02	-0.734	No	No	Nucleus
Brassicaceae	Eutrema salsugineum	EsABI4	LOC18027505	1	324	35247.6	6.38	53.97	57.47	-0.693	No	No	Nucleus
Caricaceae	Carica papaya	CpABI4	LOC110811572	1	383	41171.9	6.37	50.32	51.75	-0.671	No	No	Nucleus
Fabaceae	Glycine max	GmABI4	LOC100779779	1	333	36686.1	7.83	52.62	59.94	-0.741	No	No	Nucleus
Fabaceae	Glycine soja	GsABI4-1	LOC114399806	1	338	37060.4	8.46	58.09	56.51	-0.762	No	No	Nucleus
Fabaceae	Glycine soja	GsABI4-2	LOC114384243	1	333	36686.1	7.83	52.62	59.94	-0.741	No	No	Nucleus
Fabaceae	Vigna umbellata	VumABI4-1	LOC124835666	1	327	35997.2	8.33	49.67	53.46	-0.84	No	No	Nucleus
Fabaceae	Vigna umbellata	VumABI4-2	LOC124840733	1	262	28844.6	4.9	44.11	68.63	-0.365	No	No	Nucleus
Fabaceae	Vigna unguiculata	VuABI4	LOC114195389	1	319	34964.9	7.22	46.74	51.13	-0.874	No	No	Nucleus
Fabaceae	Vigna angularis	VaABI4-1	LOC108337037	1	262	28802.5	4.81	46.02	67.52	-0.373	No	No	Nucleus
Fabaceae	Vigna angularis	VaABI4-2	LOC108337238	1	326	35881.1	7.85	47.69	53.62	-0.85	No	No	Nucleus
Fabaceae	Vigna radiata var. radiata	VrABI4	LOC106764573	1	318	34887.9	6.76	51.02	51.29	-0.884	No	No	Nucleus
Fabaceae	Prosopis alba	PraABI4-1	LOC114754046	1	296	32505.9	8.77	47.62	56.76	-0.653	No	No	extracellular space
Fabaceae	Prosopis alba	PraABI4-2	LOC114758863	1	283	30838	7.12	65.43	59.75	-0.666	No	No	Nucleus
Fabaceae	Prosopis alba	PraABI4-3	LOC114748517	1	290	31865.1	8.26	50.94	54.28	-0.736	No	No	Nucleus
Fabaceae	Prosopis cineraria	PciABI4-1	LOC129294095	1	290	32107.5	7.66	59.36	58.93	-0.764	No	No	Nucleus
Fabaceae	Prosopis cineraria	PciABI4-2	LOC129304217	1	282	30545.6	8.48	69.87	53.4	-0.732	No	No	Nucleus
Fabaceae	Trifolium repens	TrABI4-1	WJX58899.1	1	319	36184.1	5.7	45.06	54.67	-1.009	No	No	Nucleus
Fabaceae	Trifolium repens	TrABI4-2	WJX64176.1	2	306	35012.8	6.18	45.32	48.4	-1.072	No	No	Nucleus
Fabaceae	Trifolium repens	TrABI4-3	KAK2430999.1	1	326	37023.9	6.25	45.35	53.19	-1.077	No	No	Nucleus
Fabaceae	Trifolium repens	TrABI4-4	KAK2377217.1	1	334	38097.9	6.18	43.97	49.01	-1.122	No	No	Nucleus
Fabaceae	Arachis hypogaea	AhABI4-1	LOC112702351	1	363	40221.4	6.39	56.55	50.74	-0.995	No	No	Nucleus
Fabaceae	Arachis hypogaea	AhABI4-2	LOC112766208	1	357	39458.8	6.59	56.79	51.06	-0.936	No	No	Nucleus
Fabaceae	Arachis ipaensis	AiABI4	LOC107608213	1	357	39458.8	6.59	56.79	51.06	-0.936	No	No	Nucleus
Fabaceae	Arachis stenosperma	AsABI4	LOC130940529	1	365	40420.6	6.39	56.83	49.95	-1.021	No	No	Nucleus
Fabaceae	Arachis duranensis	AdABI4	LOC107496927	1	364	40306.5	6.26	55.57	50.6	-0.989	No	No	Nucleus
Fabaceae	Phaseolus vulgaris	PvABI4-1	LOC137816370	1	265	29057.1	4.93	45.19	75.17	-0.307	No	No	Nucleus
Fabaceae	Phaseolus vulgaris	PvABI4-2	LOC137826909	1	329	36041.1	8.39	44.13	47.75	-0.891	No	No	Nucleus
Fabaceae	Mucuna pruriens	MpABI4-1	RDX90666.1	3	310	33574.8	9.4	46.63	61.65	-0.706	No	No	Nucleus
Fabaceae	Mucuna pruriens	MpABI4-2	RDX61891.1	2	258	28259.8	9.55	62.34	58.26	-0.783	No	No	Nucleus
Fabaceae	Bauhinia variegata	BvaABI4-1	KAI4306850.1	1	365	39732.2	6.94	56.88	50.03	-0.82	No	No	Nucleus
Fabaceae	Bauhinia variegata	BvaABI4-2	KAI4306474.1	1	342	37059.4	8.25	64.02	55.94	-0.718	No	No	Nucleus
Fabaceae	Lupinus angustifolius	LaABI4-1	LOC109342611	1	343	38010.6	6.81	50.92	54.81	-0.812	No	No	Nucleus
Fabaceae	Lupinus angustifolius	LaABI4-2	LOC109359178	1	337	36933.5	8.64	51.22	54.07	-0.745	No	No	Nucleus
Fabaceae	Pisum sativum	PsABI4	LOC127118132	1	329	36940.4	6.55	49.37	60.67	-0.874	No	No	Nucleus
Fabaceae	Vicia villosa	VvABI4	LOC131617641	1	329	36903.8	6.75	45.88	52.43	-1.093	No	No	Nucleus
Fabaceae	Cajanus cajan	CcABI4	LOC109795005	1	319	35219.8	9.22	58.24	52.95	-0.846	No	No	Nucleus
Fabaceae	Abrus precatorius	ApABI4	LOC113874495	1	338	37453.9	6.89	53.89	54.5	-0.787	No	No	Nucleus
Fabaceae	Cicer arietinum	CaABI4	LOC101499450	1	334	37390.3	6.67	64.47	46.14	-1.051	No	No	Nucleus
Fabaceae	Spatholobus suberectus	SsuABI4	TKY56887.1	1	321	34654.6	9.03	52.88	59.5	-0.758	No	No	chloroplast
Fabaceae	Lotus japonicus	LjABI4	LOC130731596	1	340	37487	6.97	58.85	52.5	-0.84	No	No	Nucleus
Fabaceae	Trifolium pratense	TpABI4	LOC123924121	1	334	38075.9	6.17	52.21	48.74	-1.132	No	No	Nucleus
Fabaceae	Senna tora	StoABI4	KAF7816499.1	3	187	21070.4	9.4	58.88	58.02	-0.716	No	No	Nucleus
Fabaceae	Medicago truncatula	MtABI4	LOC11419935	1	333	37566.4	6.87	47.19	47.39	-1.091	No	No	Nucleus
Malvaceae	Gossypium arboreum	GaABI4	LOC108464284	1	303	32828.1	7.79	56.83	54.06	-0.619	No	No	Nucleus
Malvaceae	Gossypium anomalum	GanABI4	KAG8480012.1	1	302	32812.1	8.54	54.82	54.87	-0.641	No	No	Nucleus
Malvaceae	Gossypium hirsutum	GhABI4-1	LOC107936338	1	302	32656.9	7.78	56.99	53.28	-0.632	No	No	Nucleus
Malvaceae	Gossypium hirsutum	GhABI4-2	LOC107931766	1	302	32747	6.83	57.67	54.87	-0.632	No	No	Nucleus
Malvaceae	Gossypium raimondii	GrABI4	LOC105778485	1	302	32763	6.83	56.28	54.24	-0.631	No	No	Nucleus
Malvaceae	Hibiscus syriacus	HsABI4-1	LOC120200600	1	310	33735.1	9.12	50.02	57.19	-0.696	No	No	Nucleus
Malvaceae	Hibiscus syriacus	HsABI4-2	LOC120139712	1	252	27740.8	5.8	47.47	71.55	-0.432	No	No	Nucleus
Malvaceae	Hibiscus syriacus	HsABI4-3	LOC120138531	1	310	33499.8	6.75	69.45	53.87	-0.623	No	No	Nucleus
Malvaceae	Hibiscus syriacus	HsABI4-4	LOC120187759	1	314	33647	6.15	65.3	56.94	-0.565	No	No	Nucleus
Malvaceae	Durio zibethinus	DzABI4-1	LOC111309732	1	319	34524	7.02	47.24	57.49	-0.649	No	No	Nucleus
Malvaceae	Durio zibethinus	DzABI4-2	LOC111295254	1	317	34139.8	9.22	54.52	56.62	-0.596	No	No	Nucleus
Malvaceae	Theobroma cacao	TcABI4	LOC18585824	1	328	34964.4	6.9	57.39	57.71	-0.624	No	No	Nucleus
Asteraceae	Lactuca sativa	LsABI4-1	LOC111879889	1	345	37026.8	9.28	50.85	54.35	-0.728	No	No	Nucleus
Asteraceae	Lactuca sativa	LsABI4-2	LOC111896786	1	367	40060.8	6.45	57.12	52.1	-0.876	No	No	Nucleus
Asteraceae	Lactuca saligna	LsaABI4-1	LOC145016460	1	370	40344.2	6.63	54.13	54.57	-0.824	No	No	Nucleus
Asteraceae	Lactuca saligna	LsaABI4-2	LOC145030450	1	345	37085.9	9.17	51.31	54.35	-0.729	No	No	Nucleus
Asteraceae	Lactuca serriola	LseABI4-1	LOC145090820	1	345	37013.8	9.28	51.09	54.35	-0.72	No	No	Nucleus
Asteraceae	Lactuca serriola	LseABI4-2	LOC145073970	1	366	40086.9	6.63	57.32	53.55	-0.874	No	No	Nucleus
Asteraceae	Lactuca virosa	LvABI4-1	LOC145158640	1	342	36682.4	9.4	54.35	54.24	-0.72	No	No	Nucleus
Asteraceae	Lactuca virosa	LvABI4-2	LOC145141079	1	371	40532.5	7.23	52.03	52.32	-0.85	No	No	Nucleus
Asteraceae	Helianthus annuus	HaABI4-1	LOC110906257	1	341	36947.8	8.8	54.46	48.04	-0.757	No	No	Nucleus
Asteraceae	Helianthus annuus	HaABI4-2	LOC110900987	1	338	36896.5	6.97	52.49	52.57	-0.73	No	No	Nucleus
Asteraceae	Helianthus annuus	HaABI4-3	LOC110867095	1	300	32980.5	6.91	52.84	58.17	-0.713	No	No	Nucleus
Asteraceae	Taraxacum kok-saghyz	TkABI4-1	KAL4576127.1	1	348	37383.2	9.24	58.38	53.02	-0.749	No	No	Nucleus
Asteraceae	Taraxacum kok-saghyz	TkABI4-2	KAL4556930.1	1	349	38111.7	8.33	52.58	55.04	-0.805	No	No	Nucleus
Asteraceae	Cynara cardunculus var. scolymus	CcABI4-1	LOC112499864	1	351	37463.9	7.78	65.54	48.92	-0.789	No	No	Nucleus
Asteraceae	Cynara cardunculus var. scolymus	CcABI4-2	LOC112510350	1	361	39255.8	6.36	52.49	51.88	-0.844	No	No	Nucleus
Asteraceae	Centaurea solstitialis	CsoABI4-1	KAJ9539893.1	1	136	14616.8	10.31	65.39	33.16	-1.343	No	No	Nucleus
Asteraceae	Centaurea solstitialis	CsoABI4-2	KAJ9539892.1	1	385	40199.1	8.3	61.43	52	-0.635	No	No	Nucleus
Asteraceae	Bidens hawaiensis	BhABI4-1	LOC143576584	1	313	33985.3	9.16	56.48	54.28	-0.768	No	No	Nucleus
Asteraceae	Bidens hawaiensis	BhABI4-2	LOC143629184	1	320	34846.3	8.98	59.63	49.72	-0.802	No	No	Nucleus
Asteraceae	Erigeron canadensis	EcABI4-1	LOC122587959	1	394	43408.9	9.75	62.21	48.55	-0.962	No	No	Nucleus
Asteraceae	Erigeron canadensis	EcABI4-2	LOC122604930	1	338	36841.5	8.36	59.77	54.82	-0.798	No	No	Nucleus
Asteraceae	Rutidosis leptorrhynchoides	RlABI4	LOC139896403	1	343	37232.9	9.26	63.18	54.05	-0.829	No	No	Nucleus
Fagaceae	Quercus robur	QrABI4	LOC126694227	1	295	32311.4	6.73	53.97	50.95	-0.781	No	No	Nucleus
Fagaceae	Quercus suber	QsABI4-1	LOC112015561	1	296	32553.6	6.16	57.05	51.42	-0.832	No	No	Nucleus
Fagaceae	Quercus suber	QsABI4-2	LOC136070673	1	296	32553.6	6.16	57.05	51.42	-0.832	No	No	Nucleus
Fagaceae	Quercus lobata	QlABI4	LOC115957219	1	295	32341.4	6.73	53.68	50.61	-0.789	No	No	Nucleus
Betulaceae	Corylus avellana	CavABI4-1	LOC132174536	1	193	21817.6	9.94	47.65	60.31	-0.647	No	No	Nucleus
Betulaceae	Corylus avellana	CavABI4-2	LOC132177912	1	316	34755.1	4.51	44.79	58.67	-0.602	No	No	Nucleus
Betulaceae	Corylus avellana	CavABI4-3	LOC132186120	1	306	33134.6	7.07	46.34	57.68	-0.563	No	No	Nucleus
Betulaceae	Alnus glutinosa	AgABI4	LOC133863434	1	310	33696.3	7.71	52.89	58.45	-0.584	No	No	Nucleus
Juglandaceae	Juglans regia	JrABI4	LOC108991752	1	319	34514.7	6.51	59.51	54.42	-0.711	No	No	Nucleus
Juglandaceae	Juglans microcarpa x Juglans regia	JjABI4	LOC121267916	1	319	34645.8	5.94	61.16	55.33	-0.703	No	No	Nucleus
Juglandaceae	Carya illinoinensis	CiABI4	LOC122292245	1	318	34359.5	6.19	58.08	54.59	-0.692	No	No	Nucleus
Fagaceae	Castanea sativa	CsatABI4	LOC142638828	1	298	32655.7	6.73	54.5	48.12	-0.813	No	No	Nucleus
Fagaceae	Fagus crenata	FcABI4	GMY08256.1	1	304	32982.1	6.82	60.33	51.02	-0.76	No	No	Nucleus
Cucurbitaceae	Cucumis sativus	CusABI4	LOC101216152	1	305	33023.3	9.45	81.94	57.93	-0.741	No	No	Nucleus
Cucurbitaceae	Cucurbita moschata	CmoABI4	LOC111460883	1	320	34352	9.41	73.66	54.62	-0.693	No	No	Nucleus
Cucurbitaceae	Cucurbita maxima	CmaABI4	LOC111487424	1	325	34802.5	9.41	73.36	54.09	-0.674	No	No	Nucleus
Cucurbitaceae	Cucurbita pepo subsp. pepo	CpeABI4	LOC111804791	1	335	35817.6	9.41	74.91	53.94	-0.698	No	No	Nucleus
Cucurbitaceae	Cucumis melo	CmABI4	LOC103485721	1	308	33473.7	9.32	81.2	58.02	-0.782	No	No	Nucleus
Cucurbitaceae	Cucurbita argyrosperma subsp. argyrosperma	CuaABI4-1	KAG7033291.1	1	328	35100.8	9.41	74.45	53.6	-0.697	No	No	Nucleus
Cucurbitaceae	Cucurbita argyrosperma subsp. sororia	CuaABI4-2	KAG6602610.1	1	329	35197.9	9.41	74.84	53.43	-0.7	No	No	Nucleus
Gesneriaceae	Henckelia pumila	HpABI4	LOC140871486	1	333	35413.9	6.04	61.52	55.14	-0.655	No	No	Nucleus
Gesneriaceae	Primulina tabacum	PtaABI4	LOC142532471	1	328	35294.7	5.23	59.95	59.82	-0.584	No	No	Nucleus
Gesneriaceae	Primulina huaijiensis	PhABI4-1	LOC140982300	1	324	34747.1	6.07	58.9	55.49	-0.69	No	No	Nucleus
Gesneriaceae	Primulina huaijiensis	PhABI4-2	LOC140990093	1	328	35111.5	5.52	59.1	59.82	-0.613	No	No	Nucleus
Gesneriaceae	Primulina eburnea	PebABI4-1	LOC140817287	1	350	38163.1	5.24	60.51	61.63	-0.571	No	No	Nucleus
Gesneriaceae	Primulina eburnea	PebABI4-2	LOC140808369	1	324	34760	5.58	58.79	55.19	-0.7	No	No	Nucleus
Orobanchaceae	Orobanche gracilis	OgABI4	KAL6509344.1	1	342	36963.3	6.38	58.29	52.57	-0.797	No	No	Nucleus
Orobanchaceae	Orobanche minor	OmABI4	KAL6533097.1	1	338	36757.1	6.8	60.68	51.8	-0.868	No	No	Nucleus
Orobanchaceae	Orobanche hederae	OhABI4	KAL6545145.1	1	337	36497.8	6.5	62.15	52.52	-0.84	No	No	Nucleus
Orobanchaceae	Castilleja foliolosa	CfoABI4	KAL3653461.1	1	315	34568.1	4.94	58.15	57.97	-0.77	No	No	Nucleus
Orobanchaceae	Striga hermonthica	SheABI4	CAA0834419.1	2	290	30812.5	4.65	51.9	55	-0.601	No	No	Nucleus
Oleaceae	Olea europaea subsp. europaea	OeeABI4-1	CAA2967369.1	1	320	33891.1	9.02	57.43	57.66	-0.628	No	No	Nucleus
Oleaceae	Olea europaea subsp. europaea	OeeABI4-2	CAA2974310.1	1	320	33950.2	9	57.51	57.34	-0.636	No	No	Nucleus
Oleaceae	Olea europaea subsp. europaea	OeeABI4-3	CAA3024462.1	1	303	32762.1	6.9	60.6	67.29	-0.583	No	No	Nucleus
Oleaceae	Olea europaea var. sylvestris	OeABI4-1	LOC111407068	1	320	33937.2	9	56.4	57.34	-0.628	No	No	Nucleus
Oleaceae	Olea europaea var. sylvestris	OeABI4-2	LOC111384619	1	303	32762.1	6.9	60.6	67.29	-0.583	No	No	Nucleus
Oleaceae	Abeliophyllum distichum	AdiABI4-1	KAL2541793.1	1	315	33569.8	8.73	58.2	58.32	-0.619	No	No	Nucleus
Oleaceae	Abeliophyllum distichum	AdiABI4-2	KAL2541791.1	1	315	33553.9	8.94	58.9	58.32	-0.619	No	No	Nucleus
Oleaceae	Forsythia ovata	FoABI4-1	KAL2558251.1	1	316	33659.1	8.94	60.54	59.97	-0.609	No	No	Nucleus
Oleaceae	Forsythia ovata	FoABI4-2	KAL2549746.1	1	317	34445.8	7.16	57.29	57.63	-0.762	No	No	Nucleus
Oleaceae	Fraxinus mandshurica	FmABI4	AZN28820.1	1	313	33424.4	7.06	53.07	56.1	-0.702	No	No	Nucleus
Celastraceae	Tripterygium wilfordii	TwABI4-1	LOC120012637	1	287	31031.9	5.53	51.69	50.94	-0.687	No	No	Nucleus
Celastraceae	Tripterygium wilfordii	TwABI4-2	LOC120014140	1	327	34927.2	5.55	57.36	55.23	-0.61	No	No	Nucleus
Sarraceniaceae	Sarracenia purpurea var. burkii	SpuABI4	KAL6977488.1	1	315	33355.8	9.58	53.6	57.43	-0.555	No	No	Nucleus
Olacaceae	Malania oleifera	MoABI4	LOC131165944	1	296	31644.4	7.13	60.08	71.22	-0.47	No	No	Nucleus
Phrymaceae	Erythranthe guttata	EguABI4	LOC105977371	1	366	39237.8	6.21	53.95	55.25	-0.793	No	No	Nucleus
Acanthaceae	Andrographis paniculata	ApaABI4	LOC127259276	1	431	46428.5	9.3	57.19	58.47	-0.691	No	No	chloroplast outer membrane
Solanaceae	Solanum lycopersicum	SlABI4-1	LOC138347768	1	280	31044.7	6.3	50.97	46.39	-0.962	No	No	Nucleus
Solanaceae	Solanum lycopersicum	SlABI4-2	LOC138347675	1	280	31044.7	6.3	50.97	46.39	-0.962	No	No	Nucleus
Solanaceae	Solanum tuberosum	StABI4-1	LOC107062344	1	290	32240	5.61	53.51	52.21	-0.98	No	No	Nucleus
Solanaceae	Solanum tuberosum	StABI4-2	LOC107062345	1	256	28309.9	7.89	53.1	56.13	-0.827	No	No	Nucleus
Solanaceae	Solanum dulcamara	SdABI4-1	LOC129894674	1	297	32985.1	6.63	50.92	54.58	-0.905	No	No	Nucleus
Solanaceae	Solanum dulcamara	SdABI4-2	LOC129894675	1	304	33624.8	6.63	52.06	56.22	-0.854	No	No	Nucleus
Solanaceae	Solanum pennellii	SpABI4-1	LOC107013527	1	286	31959.7	6.49	53.33	47.48	-1.006	No	No	Nucleus
Solanaceae	Solanum pennellii	SpABI4-2	LOC107013528	1	250	27493.1	7.74	53.31	51.96	-0.792	No	No	Nucleus
Solanaceae	Solanum stenotomum	SstABI4	LOC125858795	1	314	34822.7	5.25	52.26	53.18	-0.908	No	No	Nucleus
Solanaceae	Solanum verrucosum	SveABI4-1	LOC125808488	1	300	33293.2	6.3	53.26	54.7	-0.933	No	No	Nucleus
Solanaceae	Solanum verrucosum	SveABI4-2	LOC125808490	1	310	34439.3	5.68	50.92	52.65	-0.924	No	No	Nucleus
Solanaceae	Capsicum annuum	CanABI4	LOC107866238	1	310	33967.2	5.73	55.13	52.26	-0.757	No	No	Nucleus
Solanaceae	Capsicum chacoense	CchABI4	KAM3320378.1	1	310	34017.3	5.96	55.45	53.52	-0.756	No	No	Nucleus
Solanaceae	Capsicum galapagoense	CgABI4	KAM3355594.1	1	310	33949.2	5.73	55.13	53.52	-0.749	No	No	Nucleus
Solanaceae	Capsicum chinense	CahABI4	PHU22332.1	1	286	31158.5	8.76	57.28	52.9	-0.783	No	No	Nucleus
Solanaceae	Nicotiana attenuata	NaABI4	LOC109242486	1	395	43237.8	6.45	57.37	58.58	-0.577	No	No	Nucleus
Solanaceae	Nicotiana sylvestris	NsABI4	LOC104225953	1	324	35467.9	7.64	60.84	45.77	-0.759	No	No	Nucleus
Solanaceae	Nicotiana tomentosiformis	NtoABI4	LOC104111798	1	330	35973.3	8.27	62.23	47.61	-0.817	No	No	Nucleus
Solanaceae	Nicotiana tabacum	NtABI4-1	LOC107781225	1	395	43226.9	8.15	61.71	58.08	-0.558	No	No	Nucleus
Solanaceae	Nicotiana tabacum	NtABI4-2	LOC107801353	1	324	35481.9	7.64	60.84	46.08	-0.758	No	No	Nucleus
Solanaceae	Lycium barbarum	LbABI4-1	LOC132603229	1	302	33226.5	6.33	54.85	57.52	-0.745	No	No	Nucleus
Solanaceae	Lycium barbarum	LbABI4-2	LOC132611090	1	334	36502.8	5.96	55.81	49.67	-0.83	No	No	Nucleus
Solanaceae	Lycium ferocissimum	LfABI4-1	LOC132029826	1	334	36658	6.11	56.64	48.77	-0.848	No	No	Nucleus
Solanaceae	Lycium ferocissimum	LfABI4-2	LOC132054383	1	305	33575.9	6.33	57.01	57.28	-0.754	No	No	Nucleus
Solanaceae	Lycium ferocissimum	LfABI4-3	LOC132060786	1	385	42473.3	6.13	43.81	63.9	-0.52	No	No	Nucleus
Rosaceae	Malus domestica	MdABI4-1	LOC103426432	1	365	39958.8	6.03	49.08	57.23	-0.779	No	No	Nucleus
Rosaceae	Malus domestica	MdABI4-2	LOC103432960	1	355	38761.4	5.94	54.94	61.01	-0.754	No	No	Nucleus
Rosaceae	Malus sylvestris	MsABI4-1	LOC126627240	1	365	39958.8	6.03	49.08	57.23	-0.779	No	No	Nucleus
Rosaceae	Malus sylvestris	MsABI4-2	LOC126630420	1	355	38690.3	5.89	56.19	59.1	-0.778	No	No	Nucleus
Rosaceae	Pyrus x bretschneideri	PbABI4-1	LOC103937547	1	360	39435.2	6.07	47.61	55.58	-0.797	No	No	Nucleus
Rosaceae	Pyrus x bretschneideri	PbABI4-2	LOC103958689	1	360	38801.6	6.08	54.64	58.56	-0.696	No	No	Nucleus
Rosaceae	Prunus dulcis	PdABI4	LOC117617889	1	346	37544.2	6.52	62.77	52.2	-0.795	No	No	Nucleus
Rosaceae	Pyrus communis	PcABI4-1	LOC137733595	1	360	38930.7	6.09	54.88	58.56	-0.71	No	No	Nucleus
Rosaceae	Pyrus communis	PcABI4-2	LOC137719683	1	361	39484.2	5.99	47.77	55.71	-0.792	No	No	Nucleus
Rosaceae	Rosa sericea	RseABI4	KAM5556719.1	1	333	36659.1	6.06	59.86	46.01	-0.865	No	No	Nucleus
Rosaceae	Rosa rugosa	RrABI4	LOC133713921	1	335	36878.2	5.97	56.26	46.03	-0.888	No	No	Nucleus
Rosaceae	Rosa chinensis	RchABI4	LOC112171143	1	329	36065.4	5.79	56.37	46.6	-0.812	No	No	Nucleus
Rosaceae	Argentina anserina	AaABI4	LOC126803758	1	327	36058.4	5.98	57.4	45.05	-0.863	No	No	Nucleus
Rosaceae	Prunus yedoensis var. nudiflora	PyABI4-1	PQQ16992.1	1	134	14648.1	10.13	55.26	43.88	-1.159	No	No	Nucleus
Rosaceae	Prunus yedoensis var. nudiflora	PyABI4-2	PQP97749.1	1	347	37736.5	6.38	63.62	51.47	-0.829	No	No	Nucleus
Rosaceae	Prunus mume	PmABI4	LOC103332807	1	347	37694.3	6.38	62.68	50.09	-0.827	No	No	Nucleus
Rosaceae	Prunus persica	PpABI4	LOC18785108	1	346	37474.1	6.52	62.87	51.07	-0.802	No	No	Nucleus
Rosaceae	Fragaria vesca	FvABI4	LOC101302022	1	329	36366.7	6.13	60.95	44.19	-0.93	No	No	Nucleus
Rosaceae	Prunus avium	PavABI4	LOC110749735	1	341	36866.5	8.32	57.05	51.79	-0.83	No	No	Nucleus
Rhamnaceae	Ziziphus jujuba	ZjABI4	LOC107404421	1	361	39422	6.33	49.78	56.79	-0.765	No	No	Nucleus
Moraceae	Morus notabilis	MnABI4	LOC21393218	1	358	38733.5	6.48	46.08	58.3	-0.63	No	No	Nucleus
Rubiaceae	Coffea eugenioides	CeABI4	LOC113755341	1	353	37730	5.75	61.49	54.5	-0.728	No	No	Nucleus
Rubiaceae	Coffea arabica	CarABI4-1	LOC113721305	1	356	38115.5	5.75	62.16	56.24	-0.691	No	No	Nucleus
Rubiaceae	Coffea arabica	CarABI4-2	LOC113728447	1	356	38115.5	5.75	62.16	56.24	-0.691	No	No	Nucleus
Rubiaceae	Coffea arabica	CarABI4-3	LOC140037171	1	353	37833.2	5.75	62.32	55.33	-0.715	No	No	Nucleus
Theaceae	Camellia sinensis	CasABI4	LOC114261507	1	320	35071	6.59	54.39	46.37	-0.839	No	No	Nucleus
Theaceae	Camellia lanceoleosa	ClABI4	KAI8007324.1	1	317	34763.6	6.54	56.23	43.44	-0.904	No	No	Nucleus
Actinidiaceae	Actinidia eriantha	AeABI4	LOC130756429	1	294	31498.6	8.48	59.21	60.41	-0.53	No	No	Nucleus
Ebenaceae	Diospyros lotus	DlABI4	LOC127796963	1	302	32316.5	7.79	60.1	59.27	-0.633	No	No	Nucleus
Ericaceae	Rhododendron vialii	RvABI4	LOC131299862	1	284	30737.6	8.34	45.17	50.21	-0.693	No	No	Nucleus
Proteaceae	Macadamia integrifolia	MinABI4-1	LOC122087515	1	305	32850.2	6.23	53.84	55.74	-0.649	No	No	Nucleus
Proteaceae	Macadamia integrifolia	MinABI4-2	LOC122090020	2	260	27935	8.84	64.2	46.19	-0.633	No	No	Nucleus
Nelumbonaceae	Nelumbo nucifera	NnABI4	LOC104599845	1	290	31455.5	8.32	54.92	59.59	-0.676	No	No	Nucleus
Myrtaceae	Eucalyptus grandis	EgrABI4-1	LOC120293551	1	244	26872.4	11.74	105.16	39.75	-1.194	No	No	Nucleus
Myrtaceae	Eucalyptus grandis	EgrABI4-2	LOC104423338	1	243	26875.2	5.64	44.59	50.25	-0.914	No	No	Nucleus
Myrtaceae	Syzygium oleosum	SyoABI4	LOC115671202	1	339	36672.9	6.25	56.66	54.45	-0.75	No	No	Nucleus
Myrtaceae	Rhodamnia argentea	RaABI4	LOC115748090	1	354	38125.5	6.59	56.89	55.42	-0.69	No	No	Nucleus
Lythraceae	Punica granatum	PgABI4	LOC116187323	1	377	40046.7	6.16	67.74	56.29	-0.728	No	No	Nucleus
Amaranthaceae	Bienertia sinuspersici	BsABI4	KAL2936236.1	1	410	44531.4	6.26	59.86	59.49	-0.808	No	No	extracellular space
Amaranthaceae	Chenopodium quinoa	CqABI4-1	LOC110699305	1	389	42420.4	6.89	61.36	59.43	-0.727	No	No	Nucleus
Amaranthaceae	Chenopodium quinoa	CqABI4-2	LOC110733264	1	400	43797.6	6.52	60.95	57.77	-0.827	No	No	Nucleus
Amaranthaceae	Amaranthus tricolor	AtrABI4	LOC130804273	1	368	40527.2	6.49	52.94	61.47	-0.78	No	No	Nucleus
Aizoaceae	Gastrolobium bilobum	GbABI4-1	LOC133318596	1	323	35402.8	7.78	68.26	54.67	-0.753	No	No	Nucleus
Aizoaceae	Gastrolobium bilobum	GbABI4-2	LOC133296719	1	351	38280.8	6.78	62.12	53.08	-0.748	No	No	Nucleus
Chenopodiaceae	Spinacia oleracea	SoABI4	LOC110798630	1	385	42451.6	6.48	54.18	50.18	-0.978	No	No	Nucleus
Chenopodiaceae	Beta vulgaris	BvABI4	LOC104903141	1	396	43330	7.9	54.56	52.45	-0.881	No	No	extracellular space
Caryophyllaceae	Silene latifolia	SlaABI4	LOC141614689	1	369	39433.9	6.55	45.12	56.26	-0.745	No	No	Nucleus
Convolvulaceae	Ipomoea batatas	IbABI4-1	GMC92886.1	1	226	24239.7	8.94	60.38	51.95	-0.738	No	No	Nucleus
Convolvulaceae	Ipomoea batatas	IbABI4-2	GMC94284.1	2	353	39282	10.49	71.69	77.17	-0.424	No	No	Nucleus
Convolvulaceae	Ipomoea batatas	IbABI4-3	GMC98355.1	1	313	33463.8	6.91	66.99	52.17	-0.742	No	No	Nucleus
Convolvulaceae	Ipomoea batatas	IbABI4-4	GME19806.1	3	199	21849.1	7.94	63	60.4	-0.657	No	No	Nucleus
Convolvulaceae	Ipomoea triloba	ItABI4	LOC115999581	1	310	33268.7	6.97	67.4	52.35	-0.745	No	No	Nucleus
Convolvulaceae	Ipomoea nil	InABI4	LOC109147826	1	310	33215.7	6.83	63.77	55.81	-0.705	No	No	Nucleus
Linaceae	Linum grandiflorum	LgABI4-1	CAN0888495.1	1	317	34806.6	6.26	61.72	40.73	-1.023	No	No	Nucleus
Linaceae	Linum grandiflorum	LgABI4-2	CAN0888493.1	2	304	33161.7	6.36	63.45	40.23	-1.043	No	No	Nucleus
Linaceae	Linum grandiflorum	LgABI4-3	CAN0888491.1	2	308	33683.3	6.36	62.86	39.71	-1.042	No	No	Nucleus
Linaceae	Linum perenne	LpABI4	CAN1325741.1	1	325	34575.6	7.74	67.7	48.15	-0.787	No	No	Nucleus
Salicaceae	Populus nigra	PnABI4-1	LOC133697007	1	413	44620.1	8.56	48.98	54.62	-0.621	No	No	Nucleus
Salicaceae	Populus nigra	PnABI4-2	LOC133704853	1	327	35053.2	7.12	51.11	55.23	-0.649	No	No	Nucleus
Salicaceae	Populus euphratica	PeABI4-1	LOC105133557	1	413	44778.5	9.04	49.21	56.05	-0.613	No	No	Nucleus
Salicaceae	Populus euphratica	PeABI4-2	LOC105108103	1	381	41363.8	9.39	55.36	62.52	-0.571	No	No	Nucleus
Salicaceae	Populus alba	PaABI4-1	LOC118055827	1	382	41343.8	8.62	53.36	64.14	-0.541	No	No	Nucleus
Salicaceae	Populus alba	PaABI4-2	LOC118043212	1	414	44652.2	8.71	49.47	57.1	-0.614	No	No	Nucleus
Salicaceae	Salix koriyanagi	SkABI4	KAJ6772594.1	1	334	35585.1	6.58	44.37	58.17	-0.538	No	No	Nucleus
Salicaceae	Salix purpurea	SapABI4	KAJ6718077.1	2	333	35685.5	8.42	55.16	59.22	-0.563	No	No	Nucleus
Salicaceae	Populus trichocarpa	PtABI4-1	LOC7462081	1	326	35002.2	7.12	52.36	55.09	-0.653	No	No	Nucleus
Salicaceae	Populus trichocarpa	PtABI4-2	LOC7490319	1	334	35761	7.72	50.71	47.93	-0.722	No	No	Nucleus
Myricaceae	Morella rubra	MrABI4-1	KAB1217638.1	1	312	33699.9	6.94	58.44	51.57	-0.667	No	No	Nucleus
Myricaceae	Morella rubra	MrABI4-2	KAB1217709.1	1	312	33699.9	6.94	58.44	51.57	-0.667	No	No	Nucleus
Quillajaceae	Quillaja saponaria	QsaABI4	KAJ7959626.1	1	343	37634.1	8.85	58.26	52.57	-0.839	No	No	Nucleus
Pedaliaceae	Sesamum angolense	SanABI4	KAK4385324.1	1	340	36212.3	5.72	63.91	58.88	-0.709	No	No	Nucleus
Pedaliaceae	Sesamum calycinum	ScABI4	KAL0290470.1	1	340	36230.3	5.73	64.75	58.88	-0.706	No	No	Nucleus
Pedaliaceae	Sesamum radiatum	SrABI4	KAL0299300.1	1	340	36231.4	5.58	64.39	58.88	-0.71	No	No	Nucleus
Pedaliaceae	Sesamum latifolium	SelABI4	KAL0401184.1	1	340	36222.3	5.67	65.48	58.59	-0.707	No	No	Nucleus
Pedaliaceae	Sesamum angustifolium	SaABI4	KAL0317057.1	1	269	29227.9	6.15	51.09	61	-0.693	No	No	mitochondrion
Pedaliaceae	Sesamum alatum	SalABI4	KAK4433312.1	1	342	36445.5	5.78	62.93	57.13	-0.726	No	No	Nucleus
Pedaliaceae	Sesamum indicum	SiABI4	LOC105160869	1	340	36315.3	5.66	67.86	56.85	-0.753	No	No	Nucleus
Cleomaceae	Tarenaya hassleriana	ThABI4	LOC104824325	1	357	37798.3	6.4	52.56	59.66	-0.559	No	No	Nucleus
Lamiaceae	Salvia miltiorrhiza	SmiABI4	LOC131005733	1	306	32954.1	7.77	63.34	53.73	-0.777	No	No	Nucleus
Lamiaceae	Salvia hispanica	ShABI4-1	LOC125201745	1	289	30798	8.51	63.61	60.55	-0.673	No	No	Nucleus
Lamiaceae	Salvia hispanica	ShABI4-2	LOC125219606	1	298	32367.5	6.43	67.14	57.42	-0.743	No	No	Nucleus
Lamiaceae	Salvia divinorum	SdiABI4-1	KAL1535494.1	1	288	30881.9	7.85	64.24	57.4	-0.677	No	No	Nucleus
Lamiaceae	Salvia divinorum	SdiABI4-2	KAL1544784.1	1	307	33411.5	6.59	52.14	55.7	-0.799	No	No	Nucleus
Lamiaceae	Salvia splendens	SsABI4-1	LOC121809949	1	285	31076.3	7.73	58.99	60	-0.718	No	No	Nucleus
Lamiaceae	Salvia splendens	SsABI4-2	LOC121793072	1	290	31236.4	6.96	65.62	63.03	-0.67	No	No	Nucleus
Lamiaceae	Salvia splendens	SsABI4-3	LOC121774562	1	292	31156.3	8.36	59.4	61.95	-0.639	No	No	Nucleus
Lamiaceae	Salvia splendens	SsABI4-4	LOC121776972	1	294	31485.6	5.93	67.23	60.85	-0.693	No	No	Nucleus
Lentibulariaceae	Genlisea aurea	GauABI4	EPS59065.1	1	280	29496.5	8.76	76.78	50.04	-0.738	No	No	Nucleus
Balsaminaceae	Impatiens glandulifera	IgABI4	LOC124925209	1	354	38325.1	6.87	67.04	59.21	-0.663	No	No	Nucleus
Euphorbiaceae	Ricinus communis	RcABI4	LOC8265379	1	397	43152	6.09	57.47	61.46	-0.608	No	No	Nucleus
Euphorbiaceae	Jatropha curcas	JcABI4	LOC105648766	1	343	36539.7	5.84	53.27	59.48	-0.631	No	No	Nucleus
Euphorbiaceae	Manihot esculenta	MeABI4-1	LOC110619767	1	344	37015.3	6.38	58.55	54.56	-0.666	No	No	Nucleus
Euphorbiaceae	Manihot esculenta	MeABI4-2	LOC110625305	1	332	35806.3	6.2	57.67	62.62	-0.602	No	No	Nucleus
Euphorbiaceae	Hevea brasiliensis	HbABI4-1	LOC110647718	1	348	37760.3	6.83	62.79	58.36	-0.696	No	No	Nucleus
Euphorbiaceae	Hevea brasiliensis	HbABI4-2	LOC110649560	1	346	36959.1	6.59	55.79	54.25	-0.733	No	No	Nucleus
Euphorbiaceae	Mercurialis annua	MaABI4	LOC126662110	1	367	40341.8	6.05	55.37	56.02	-0.837	No	No	Nucleus
Cannabaceae	Cannabis sativa	CsaABI4-1	LOC115703789	1	348	37289.9	8.75	51.13	50.78	-0.745	No	No	Nucleus
Cannabaceae	Cannabis sativa	CsaABI4-2	LOC133035910	1	166	17857.5	9.84	48.27	45.9	-0.827	No	No	Nucleus
Cannabaceae	Humulus lupulus	HlABI4	LOC133795883	1	344	36449.2	8.42	46.22	55.93	-0.584	No	No	Nucleus
Vitaceae	Vitis riparia	VriABI4	LOC117929348	1	306	32860.9	6.58	50.47	54.87	-0.688	No	No	Nucleus
Vitaceae	Vitis vinifera (wine grape)	VviABI4	LOC104881092	1	306	32901	6.62	49.84	54.87	-0.693	No	No	Nucleus
Rutaceae	Citrus ×clementina	CclABI4	LOC18044179	1	349	37508	7.1	51.23	54.87	-0.68	No	No	Nucleus
Rutaceae	Citrus sinensis	CisABI4	LOC102616521	1	349	37508	7.1	51.23	54.87	-0.68	No	No	Nucleus
Anacardiaceae	Pistacia vera	PvABI4	LOC116122542	1	315	34015.6	7.72	43.17	59.17	-0.551	No	No	Nucleus
Anacardiaceae	Mangifera indica	MiABI4	LOC123228249	1	314	33985.6	7.79	38.47	55.32	-0.628	No	No	Nucleus
Meliaceae	Melia azedarach	MazABI4	KAJ4720099.1	1	327	35173.6	6.99	53.98	56.06	-0.584	No	No	Nucleus
Papaveraceae	Papaver somniferum	PsoABI4	LOC113359104	1	336	37653.6	7.17	52.24	44.46	-1.106	No	No	Nucleus
Paeoniaceae	Paeonia rockii	ProABI4	XTP21561.1	1	308	33491.7	6.88	54.84	46.92	-0.768	No	No	Nucleus
Ranunculaceae	Thalictrum thalictroides	TtABI4	KAF5208073.1	1	300	33037.4	5.12	64.33	41.3	-1.136	No	No	Nucleus
Annonaceae	Asimina triloba	AstABI4	KAL6003296.1	1	317	33814.5	6.5	67.5	61.1	-0.46	No	No	Nucleus
Magnoliaceae	Magnolia sinica	MsiABI4	LOC131254036	1	317	33998.1	8.78	65.16	66.56	-0.453	No	No	Nucleus
Cornaceae	Cornus florida	CfABI4	LOC132269859	1	292	31780	6.59	59.06	55.48	-0.753	No	No	Nucleus
Musaceae	Musa acuminata AAA Group	MacABI4-1	LOC135636055	1	316	34167.5	7.75	59.92	64.62	-0.418	No	No	Nucleus
Musaceae	Musa acuminata AAA Group	MacABI4-2	LOC135633880	1	316	34180.4	6.71	60.25	62.75	-0.432	No	No	Nucleus
Musaceae	Musa acuminata AAA Group	MacABI4-3	LOC103978091	1	316	34330.6	7.76	62.52	63.07	-0.463	No	No	Nucleus
Musaceae	Musa acuminata AAA Group	MacABI4-4	LOC103984392	1	290	30390.7	5.95	58.59	59.38	-0.346	No	No	Nucleus
Musaceae	Musa acuminata AAA Group	MacABI4-5	LOC135674921	1	290	30390.7	5.95	58.59	59.38	-0.346	No	No	Nucleus
Musaceae	Musa acuminata AAA Group	MacABI4-6	LOC135649030	1	257	27730.8	6.96	60.56	61.67	-0.431	No	No	Nucleus
Musaceae	Musa acuminata AAA Group	MacABI4-7	LOC135594080	1	257	27730.8	6.96	60.56	61.67	-0.431	No	No	Nucleus
Musaceae	Musa acuminata AAA Group	MacABI4-8	LOC103998323	1	257	27890	7.79	62.5	61.63	-0.476	No	No	Nucleus
Musaceae	Musa troglodytarum	MtrABI4-1	URE32380.1	1	257	27516.5	7.86	57.65	65.06	-0.409	No	No	Nucleus
Musaceae	Musa troglodytarum	MtrABI4-2	URE04538.1	2	283	29820.1	6.21	58.32	60.18	-0.372	No	No	Nucleus
Acoraceae	Acorus calamus	AcABI4-1	KAK1320153.1	1	247	26844.8	6.51	62.6	58.14	-0.638	No	No	Nucleus
Acoraceae	Acorus calamus	AcABI4-2	KAK1284444.1	1	245	26499.5	6.2	62.05	59.02	-0.635	No	No	Nucleus
Acoraceae	Acorus gramineus	AgrABI4	KAK1271994.1	1	242	26367.3	6.51	62.13	59.75	-0.635	No	No	Nucleus
Bromeliaceae	Ananas comosus	AcoABI4	OAY74162.1	1	314	32768.2	8.38	67.68	58.57	-0.491	No	No	Nucleus
Poaceae	Oryza sativa Japonica Group	OsABI4-1	LOC4329849	1	345	35945.7	7.07	64.35	52.87	-0.606	No	No	Nucleus
Poaceae	Oryza sativa Japonica Group	OsABI4-2	LOC9271873	1	269	27626.8	7.14	64.24	62.83	-0.339	No	No	Nucleus
Poaceae	Oryza glaberrima	OglABI4	LOC127775212	1	274	28156.5	7.15	63.97	61.68	-0.361	No	No	Nucleus
Poaceae	Digitaria exilis	DeABI4-1	KAF8720073.1	1	423	45870.1	9.39	75.8	64.54	-0.49	No	No	chloroplast thylakoid membrane
Poaceae	Digitaria exilis	DeABI4-2	KAF8652479.1	1	267	29046.5	6.51	72.08	63.07	-0.62	No	No	Nucleus
Poaceae	Hordeum vulgare subsp. vulgare	HvABI4	LOC123412432	1	254	27090.1	8.81	49.93	60.12	-0.598	No	No	Nucleus
Poaceae	Triticum aestivum	TaABI4-1	LOC123091548	1	330	34213.1	8.83	79.12	58.52	-0.369	No	No	Nucleus
Poaceae	Triticum aestivum	TaABI4-2	LOC123163333	1	188	20357	10.43	64.79	61.97	-0.581	No	No	Nucleus
Poaceae	Triticum aestivum	TaABI4-3	LOC123086451	1	309	32069.5	8.68	75.6	61.49	-0.392	No	No	Nucleus
Poaceae	Triticum aestivum	TaABI4-4	LOC123169121	1	257	27247.3	9.12	51.71	62.14	-0.537	No	No	Nucleus
Poaceae	Triticum aestivum	TaABI4-5	LOC123137413	1	260	27741	9.15	53.43	65.88	-0.516	No	No	Nucleus
Poaceae	Triticum aestivum	TaABI4-6	LOC123092105	1	256	27117.2	9.12	52.03	61.6	-0.532	No	No	Nucleus
Poaceae	Triticum dicoccoides	TdABI4-1	LOC119353398	1	260	27603.7	8.83	52.78	64.77	-0.507	No	No	Nucleus
Poaceae	Triticum dicoccoides	TdABI4-2	LOC119350453	1	256	27107.2	9.12	52.78	61.6	-0.529	No	No	Nucleus
Poaceae	Triticum urartu	TuABI4	LOC125534349	1	260	27629.8	8.83	52.78	64.38	-0.52	No	No	Nucleus
Poaceae	Lolium rigidum	LrABI4	LOC124647812	1	261	27778.9	7.99	59.81	58.97	-0.552	No	No	Nucleus
Poaceae	Brachypodium distachyon	BdABI4	LOC100842546	1	229	24738.4	9.1	54	59.08	-0.676	No	No	Nucleus
Poaceae	Sorghum bicolor	SbABI4-1	LOC8061333	1	257	27799.9	7.22	64.57	54.9	-0.722	No	No	Nucleus
Poaceae	Sorghum bicolor	SbABI4-2	LOC8054817	1	394	41847.2	6.67	63.53	50.43	-0.615	No	No	Nucleus
Poaceae	Sorghum bicolor	SbABI4-3	LOC8079868	1	420	43379.4	5.84	71.27	52.17	-0.564	No	No	Nucleus
Poaceae	Sorghum bicolor	SbABI4-4	LOC8070592	1	310	33097.1	6.62	56.56	65.65	-0.419	No	No	Nucleus
Poaceae	Setaria viridis	SvABI4-1	LOC117846827	1	255	27348.6	6.45	67.04	58.43	-0.614	No	No	Nucleus
Poaceae	Setaria viridis	SvABI4-2	LOC117854941	1	344	35794.3	8.32	54.41	54.74	-0.41	No	No	chloroplast
Poaceae	Setaria viridis	SvABI4-3	LOC117863259	1	346	36330.1	6.19	74.94	52.51	-0.653	No	No	Nucleus
Poaceae	Setaria italica	SitABI4	LOC101763096	1	255	27348.6	6.45	67.04	58.43	-0.614	No	No	Nucleus
Poaceae	Festuca glaucescens	FgABI4-1	KAM0845579.1	1	252	26827	8.8	59.76	64.92	-0.469	No	No	Nucleus
Poaceae	Festuca glaucescens	FgABI4-2	KAM0830166.1	1	249	26841.2	8.8	60.09	61.77	-0.541	No	No	Nucleus
Poaceae	Panicum hallii	PhaABI4	LOC112883956	1	251	26959.1	6.72	66.29	59.32	-0.62	No	No	Nucleus
Poaceae	Aegilops tauschii	AtaABI4	LOC109752126	1	257	27247.3	9.12	51.71	62.14	-0.537	No	No	Nucleus
Poaceae	Panicum virgatum	PviABI4-1	LOC120700859	1	247	26644.8	8.01	65.97	57.89	-0.645	No	No	Nucleus
Poaceae	Panicum virgatum	PviABI4-2	LOC120665330	1	251	27030.2	9.12	66.2	57.01	-0.65	No	No	Nucleus
Poaceae	Phragmites australis	PauABI4-1	LOC133927937	1	232	25319.1	7.18	64.33	55.39	-0.753	No	No	Nucleus
Poaceae	Phragmites australis	PauABI4-2	LOC133925444	1	430	45134.1	7.38	60.08	57.42	-0.499	No	No	Nucleus
Poaceae	Euphorbia lathyris	ElABI4	LOC136227285	1	391	41531.6	7.76	57.09	53.71	-0.616	No	No	Nucleus
Poaceae	Aegilops geniculata	AgeABI4-1	KAM3409888.1	1	257	27269.3	8.81	51.71	61.75	-0.548	No	No	Nucleus
Poaceae	Aegilops geniculata	AgeABI4-2	KAM3403492.1	1	257	27299.3	8.81	50.97	61.36	-0.558	No	No	Nucleus
Poaceae	Miscanthus floridulus	MfABI4-1	LOC136516310	1	252	27166.4	6.8	63.3	57.9	-0.621	No	No	Nucleus
Poaceae	Miscanthus floridulus	MfABI4-2	LOC136511542	1	249	26911	6.8	63.73	60.16	-0.677	No	No	Nucleus
Poaceae	Miscanthus floridulus	MfABI4-3	LOC136511541	1	249	26969.1	6.56	63.53	60.16	-0.69	No	No	Nucleus
Poaceae	Miscanthus floridulus	MfABI4-4	LOC136506782	1	395	41054.1	5.74	68.98	49.54	-0.655	No	No	Nucleus
Poaceae	Miscanthus floridulus	MfABI4-5	LOC136457675	1	296	31057.2	10.88	62.52	66.35	-0.359	No	No	chloroplast
Poaceae	Zea mays	ZmABI4-1	LOC103643169	1	406	43652	6.88	61.34	56.9	-0.51	No	No	Nucleus
Poaceae	Zea mays	ZmABI4-2	LOC100384333	1	248	26797.8	7.99	61.93	58.06	-0.687	No	No	Nucleus
Cyperaceae	Carex littledalei	CliABI4	KAF3330482.1	1	294	31528.8	8.54	70.97	51.87	-0.613	No	No	Nucleus
Zingiberaceae	Curcuma longa	CloABI4	LOC141839005	1	265	28248.1	6.59	68.7	52.91	-0.502	No	No	Nucleus
Zingiberaceae	Zingiber officinale	ZoABI4-1	LOC121973731	1	258	27313.1	5.71	71.56	57.4	-0.441	No	No	Nucleus
Zingiberaceae	Zingiber officinale	ZoABI4-2	LOC122010752	1	289	31075.6	7.73	64.25	54.26	-0.652	No	No	Nucleus
Zingiberaceae	Zingiber officinale	ZoABI4-3	LOC121978580	1	258	27325.2	5.71	69.98	56.24	-0.471	No	No	Nucleus
Zingiberaceae	Zingiber officinale	ZoABI4-4	LOC122013695	1	260	27665.8	7.68	64.67	55.42	-0.605	No	No	Nucleus
Dioscoreaceae	Dioscorea cayenensis subsp. rotundata	DcrABI4	LOC120274007	1	259	28034.1	9.05	71.35	55.44	-0.703	No	No	Nucleus
Nymphaeaceae	Nymphaea colorata	NcABI4	LOC116262684	1	369	39348.8	8.85	72.02	56.48	-0.577	No	No	Nucleus
Nymphaeaceae	Nymphaea thermarum	NthABI4	KAF3786962.1	2	190	20715.2	10.03	66.8	41.74	-0.971	No	No	Nucleus
Amborellaceae	Amborella trichopoda	AmtABI4	LOC18433386	1	301	32726.2	8.41	57.76	56.48	-0.697	No	No	Nucleus
Aristolochiaceae	Aristolochia californica	AcaABI4-1	LOC137965342	1	261	28370.6	8.52	67.25	63.26	-0.62	No	No	Nucleus
Aristolochiaceae	Aristolochia californica	AcaABI4-2	LOC137943091	1	274	29617.6	8.83	69.56	56.35	-0.7	No	No	Nucleus
Orchidaceae	Apostasia shenzhenica	AshABI4	PKA62705.1	1	250	25949.3	7.62	76.95	67.04	-0.244	No	No	Nucleus
Orchidaceae	Dendrobium catenatum	DcABI4	LOC110115745	1	248	26592.5	9.01	60.01	51.57	-0.605	No	No	Nucleus
Orchidaceae	Phalaenopsis equestris	PeABI4	LOC110023255	1	224	23412.1	9.95	64.53	56.25	-0.533	No	No	Nucleus
Orchidaceae	Platanthera zijinensis	PzABI4	KAK8946530.1	1	174	18554	10.78	76.64	61.32	-0.56	No	No	Nucleus
Arecaceae	Phoenix dactylifera	PdaABI4-1	LOC103710388	1	298	30639.8	8.35	75.52	61.68	-0.336	No	No	Nucleus
Arecaceae	Phoenix dactylifera	PdaABI4-2	LOC103706749	1	359	37532.7	6.71	74.75	59.58	-0.416	No	No	Nucleus
Arecaceae	Cocos nucifera	CnABI4-1	KAG1371543.1	1	287	29977.2	6.97	81.08	58.89	-0.423	No	No	Nucleus
Arecaceae	Cocos nucifera	CnABI4-2	KAG1339057.1	1	296	30464.7	7.66	75.14	60.84	-0.305	No	No	Nucleus
Arecaceae	Elaeis guineensis	ElgABI4-1	LOC105044688	1	304	31350.8	8.26	74.3	62.07	-0.277	No	No	Nucleus
Arecaceae	Elaeis guineensis	ElgABI4-2	LOC105057127	1	286	29744.8	6.43	74.06	58.08	-0.413	No	No	Nucleus
Araceae	Wolffia australiana	WaABI4	LOC144715733	1	267	29115.3	6.51	57.07	64.34	-0.6	No	No	Nucleus
Cupressaceae	Cryptomeria japonica	CjABI4	LOC131028298	1	263	28942.7	8.96	57.3	70.19	-0.563	No	No	Nucleus
Selaginellaceae	Selaginella moellendorffii	SmABI4-1	LOC112343144	1	406	44525.6	6.02	69.22	61.43	-0.537	No	No	Nucleus
Selaginellaceae	Selaginella moellendorffii	SmABI4-2	LOC112345983	1	260	27431	8.93	52.89	76.31	-0.269	No	No	Nucleus
Selaginellaceae	Selaginella moellendorffii	SmABI4-3	LOC9650437	1	339	35992.8	9.8	71.91	58.88	-0.501	No	No	Nucleus
Selaginellaceae	Selaginella moellendorffii	SmABI4-4	LOC112342313	1	406	44586.8	6.02	70.81	61.67	-0.517	No	No	Nucleus
Selaginellaceae	Selaginella moellendorffii	SmABI4-5	LOC9657025	1	360	38098.2	9.3	72.66	57.61	-0.485	No	No	Nucleus
Funariaceae	Physcomitrium patens	PhpABI4	LOC112279150	1	730	73983	5.31	57.34	61.35	-0.532	No	No	Nucleus
Pottiaceae	Syntrichia caninervis	SycABI4	WNR61832.1	1	481	52399.6	4.98	67.16	53.37	-0.639	No	No	Nucleus
Marchantiaceae	Marchantia polymorpha	MpoABI4	KAG6556897.1	1	567	79940.8	5.37	55.92	62.92	-0.473	No	No	Nucleus

## Sheet: Table S3
Table S3 Quality control and mapping information of transcriptome data from WT and OE on B. napus
Category	WT_1	WT_2	WT_3	OE_1	OE_2	OE_3
Raw reads	56111402	45362090	52246166	48688922	51838450	49060306
Clean reads	55188244	44293738	51393448	48141176	50794004	48325592
Clean Q20(%)	99.62	99.6	99.61	99.63	99.62	99.62
Clean Q30(%)	98.46	98.36	98.4	98.49	98.44	98.47
Clean GC(%)	47.91	47.88	48.34	48.38	48.44	48.43
Effective rate(%)	98.35	97.64	98.37	98.88	97.99	98.5
Total reads	51102944	41188722	46541428	43360822	45718546	43557238
Total mapped	50241287	40532978	45850802	42370937	44511001	42418893
Mapping rate(%)	98.31	98.41	98.52	97.72	97.36	97.39
CDS(%)	85.37	85.41	86.06	85.55	85.49	85.4
Intergenic(%)	6.92	6.9	6.54	7.11	7.15	7.19
Intron(%)	2.52	2.51	2.48	2.46	2.47	2.47

## Sheet: Table S2
Table S2 Statistical table of stomatal density in leaves of different B. napus genotypes
Rapeseed variety	Stomatal number
WT	12.88±0.83752b
OE	9.38±1.19397a
KO-1	16.17±1.31525c
KO-2	15.72±0.97983c
KO-3	16.8±1.12648d
KO-4	17.28±1.63308d
Note: Same lowercase letters denote no significant difference (P > 0.05), and different lowercase letters indicate significant differences (P < 0.05)

## Sheet: Table S4
Table S4 The ABI4 protein sequences from different plants
Protein name	Protein sequence
BnaABI4-1	MDPLPSQQQQHNLDDSIQQTLTHNPQTDSTDSTSSGQQRKRKGKGGPDNAKFRYRGVRQRSWGKWVAEIREPRKRTRKWLGTFATAEDAARAYDRAAVFLYGSRAQLNLSPSSPSSVSSSSSTVSAASSSPSSSSSSTQTLRPLLPRPSASSSASAFGHYGVPFTNNIFLSGGSTSMLCPSYGLLPHQHQQQQQNQMTQVGQFHHQPYQNLHSCNNNNKMGDVELTDVPVANSTSFRHEVALGQEQGGSACNNTNYLMENMNSLTGSVGSSLSISTAVVDPVSSMGMDPGYNMVGDGSATGWPFGGEDEYSHWGSMWDFVDPFLLDF
BnaABI4-2	MDPLPSQQEQQHNLDDTIQQTLAQNPQSDSTTTTTDSASPAQQRKRKGGPENSKFRYRGVRQRSWGKWVAEIREPRKRTRKWLGTFATAEDAARAYDRAAVFLYGSRAQLNLSPSSPSSVSSTSSSVSAASSSPSSSSSSTQTLRPLLPRPSAASLASSFIPCGLPFTNNIFLSGGTSTFCPSYGIFPHQQTQMTQVGQFQHQPYQNLHSCNNNNKIGDVEQTDVPLVNSASFHHEVALGQDEGGSGCNNNNNSMDNLNSLVGSVGSTVVDPVSSMGMDPGYNIVRDGSSPVWPFSGEDEYSHWGSIWDFIDPLLDI
BnaABI4-3	MDPLPSQQQQHNLDDNIQQTLTHNPQTDSTDSTSSGQQRKRKGKGGPDNSKFRYRGVRQRSWGKWVAEIREPRKRTRKWLGTFATAEDAARAYDRAAVFLYGSRAQLNLSPSSPSSVSSSSSTVSAASSSPSSSSSSTQTLRPLLPRPSAASSASAFGHYGVPFTNNIFLSGGTSMSCPSYGLLPHQQQQPNQMTQVGQFHHQPYQNLHSCDNNNKMGDVELTDAPVANSTSFRHEAALGQEQGGSACNNTNYLMENMNSLTGSVGSSLSISTAVNPVSSMGMDPGYNMVGDGSATGWPFGGEDEYSHWGMEEEAYEEVEEEETKDETAI
BnaABI4-4	MDPLPSQQEQQHNLDDTIQQTLDQNPQSDSTTTTTDTASPAQQRKRKGKGGPENSKFRYRGVRQRSWGKWVAEIREPRKRTRKWLGTFATAEDAARAYDRAAVFLYGSRAQLNLSPSSPSSVSSTSSSVSAASSSPSSSSSTTQTLRPLLPRPSAASLASAFGPCGLPFTNNMLLFGGTSMLCPSYGLFPHQHQHQHQHQQNQNHMTQVGQFHHQPYLNLHSSNNNNKMGDKMGDVELTNVPLVNSASFHHEVALGQEQGGSVCNNNNNSMENLNSVIGSVGSTVVDPVSSMGMDPGYNIVGDGSSPVWPFSGEDEYSHWGNIWDFIDPLLDI
BoABI4-1	MDPLPSQQQQHNLDDNIQQTLTHNPQTDSTDSTSSGQQRKRKGKGGPDNSKFRYRGVRQRSWGKWVAEIREPRKRTRKWLGTFATAEDAARAYDRAAVFLYGSRAQLNLSPSSPSSVSSSSSTVSAASSSPSSSSSSTQTLRPLLPRPSAASSASAFGHYGVPFTNNIFLSGGTSMSCPSYGLLPHQQQQPNQMTQVGQFHHQPYQNLHSCDNNNKMGDVELTDAPVANSTSFRHEAALGQEQGGSACNNTNYLMENMNSLTGSVGSSLSISTAVNPVSSMGMDPGYNMVGDGSATGWPFGGEDEYSHWGSMWDFVDPFLLDF
BoABI4-2	MDPLPSQQEQQHNLDDTIQQTLDQNPQSDSTTTTTDTASPAQQRKRKGKGGPENSKFRYRGVRQRSWGKWVAEIREPRKRTRKWLGTFATAEDAARAYDRAAVFLYGSRAQLNLSPSSPSSVSSTSSSVSAASSSPSSSSSTTQTLRPLLPRPSAASLASAFGPCGLPFTNNMLLSGGTSMLCPSYGLFPHQHQHQHQHQHQQNQNHMTQVGQFHHQPYLNLHSSNNNNKMGDVELTNVPLVNSASFHHEVALGQEQGGSVCNNNNSMENLNSVIGSVGSTVVDPVSSMGMDPGYNIVGDGSSPVWPFSGEDEYSHWGNIWDFIDPLLDI
BrABI4-1	MDPLPSQQQQQQQHNLDDSIQQTLTHNPQTDSTDSTSSGQQRKRKGKGGPDNSKFRYRGVRQRSWGKWVAEIREPRKRTRKWLGTFATAEDAARAYDRAAVFLYGSRAQLNLSPSSPSSVSSSSSTVSAASSSPSSSSSSTQTLRPLLPRPSASSSASAFGHYGVPFTNNIFLSGGTSMLCPSYGLLPHQQQQQQHNQMTQVGQFHHQPYQNLHSFNNNNKMGDVELTDVPVANSTSFRHEVALGQEQGGSACNNTNYLMENMNSLTGSVGSSLSISTAVVDPVSSMGMDPGYNMVGDGSATGWPFGGEDEYSHWGMEEEAYEEVEEEETKDETAI
BrABI4-2	MDPLPSQQEQQHNLDGTIQQTLAQNPQSDSTTTTTDSASPAQQRKRKGGPENSKFRYRGVRQRSWGKWVAEIREPRKRTRKWLGTFATAEDAARAYDRAAVFLYGSRAQLNLSPSSPSSVSSTSSSVSAASSSPSSSSSSTQTLRPLLPRPSAASLASSFIPCGLPFTNNIFLSGGTSTFCPSYGIFPHQQTQMTQVGQFQHQPYQNLHSCNNNNKIGDVEQTDVPLVKSPSFHHEVALGQEQGGSVCNNNNNSMENLNSLVGSVGSTVVDPVSSMGMDPGYNIVGDGSSPVWPFSGEDEYSHWGSIWDFIDPLLDI
AtABI4	MDPLASQHQHNHLEDNNQTLTHNNPQSDSTTDSSTSSAQRKRKGKGGPDNSKFRYRGVRQRSWGKWVAEIREPRKRTRKWLGTFATAEDAARAYDRAAVYLYGSRAQLNLTPSSPSSVSSSSSSVSAASSPSTSSSSTQTLRPLLPRPAAATVGGGANFGPYGIPFNNNIFLNGGTSMLCPSYGFFPQQQQQQNQMVQMGQFQHQQYQNLHSNTNNNKISDIELTDVPVTNSTSFHHEVALGQEQGGSGCNNNSSMEDLNSLAGSVGSSLSITHPPPLVDPVCSMGLDPGYMVGDGSSTIWPFGGEEEYSHNWGSIWDFIDPILGEFY
AlABI4	MDPLASQQHHHHHLDDTDQTLTHNNPQSDSTTDSSTSSAQRKRKGKGGPDNSKFRYRGVRQRSWGKWVAEIREPRKRTRKWLGTFATAEDAARAYDRAAVYLYGSRAQLNLTPSSPSSVSSSSSSVSATSSPSTSSSSTQTLRPLLPRPAAATVGGGATFGPYGIPFNNNIFLNGGTSMLCPSYGLLPHQQQQQQNQMVQVGQFQHQQYQNLHFSTNNNKIGEMELTDVPVVNSTSFHHEVALGQEQGGSGCNNINNSMED
RsABI4-1	MDPLPSQQQQQLNLEDNIQQTLNQNPQTDSTDSNSSGQQRKRKGKGGPDNSKFRYRGVRQRSWGKWVAEIREPRKRTRKWLGTFATAEDAARAYDRAAVFLYGSRAQLNLSPSSPSSVSSSSSTVSAASSSPSSSSSTQTLRPLLPRPSAASSASAFGHYGVPFTNNIFLSGGTSMLCPSYGLLPHHHQQQHPDQMTQVGQFHHQPHQNLNSCNNNKTGADVELTDVPVVNSASFRHEVALGQEQGGSGCNNNNNYSMENMNSLAGSVGSSLSIPTAVVDPVGSMGMDPGYNMVGDGSSTGWPFGGEDEYSHWGSMWDFVDPFLLDF
RsABI4-2	MDPLPSQQEQHHHLDDDIQQTLTQNPRSDSTTTTDSTSSVQQRKRKGKGGPDNSKFRYRGVRQRSWGKWVAEIREPRKRTRKWLGTFATAEDAARAYDRAAVFLYGSRAQLNLSPSSPSSVSSTSSAVSAASSSPSSSSSSTQSLRPLLPRPSAASVASSFGPCGMSFTNNMFLSGGTSMFCPSYGLLPQQHNQMTQVGQSHHQPYQNLNSSNKNNKVGDVELTDATSSRHEVPLGQEQGGSACNDENNNSMENFNSLAGSVGSNHSVFATVVDPVGSMGMDPGYNMFGGDGSSTVWPFSGEDECSHWGSMWDFVDPFLLDFDTMI
CsABI4-1	MDPSASKQHHHHLDDNNQTLAHNNPHQSDLATTTTTDSTSSAQRKRKGKGGPDNSKFRYRGVRQRSWGKWVAEIREPRKRTRKWLGTFATAEDAARAYDRAAVYLYGSRAQLNLTPSSPSSVSSSSSSVSAASSSPSSSSSSTQTLRPLLPRPTPATVGGAATFGPYGIPFNNNIFLNGGNSMLCPSYGLLPHQQQQQQQNQMVQVGQFQHQQYQNLHSGNSSNKIYDIELTDVPVANSTSSHHHEMALGQEQQQGGSGCNNNNTNNSMEDLNSLAGSAGSNLSISHPPPVVDPVCSMGMDPGYMVGDGSSTIWPFGGEDEYSHWGTIWDFIDPILGEFY
CsABI4-2	MDPLASKQHHHHLDDNNQTLTHNNPHQSDSATTTTDSTSSAQRKRKGKGGPDNSKFRYRGVRQRSWGKWVAEIREPRKRTRKWLGTFATAEDAARAYDRAAVYLYGSRAQLNLTPSSPSSVSSSSSSVSAASSSPSSSSSSTQTLRPLLPRPTPATVGGGATFGPYGIPFNNNIFLNSGTSMLCPSYGLLPHQQQQQQNQMVQVGQFQHQQYQNLHSGNSSNKIYDIELTDVPVANSTSSHHEVALGQEQQQGGSGCNNNNNNNSMEGLNSLAGSTGSNLSMSHPPPVVDPVCSMGLDPGYMVGDGSSTIWPFGGEDEYSHWGSIWDFIDPILGEFY
CsABI4-3	MDPLASKQQQYHHHLDDNNKTLTHNNPQSDSATTTTDSTSSAQRKRKGKGGPDNSKFRYRGVRQRSWGKWVAEIREPRKRTRKWLGTFATAEDAARAYDRAAVYLYGSRAQLNLTPSSPSSVSSSSSSVSAASSSPSSSSSSTQTLRPLLPRPTPATVGGGATFGPYGIPFNNNIFLNSGTSMLCPSYGLLPHQQQQQQNQMVQVGQFQNQQYQNLQSGNSSNKIYDIELTDVPVANSTSSHHHEMALGQEQQPGGSGCNNNNTNNSMEDLNSLAGSAGSNLSISHPPPVVDPVCSMGMDPGYMVGDGSSTIWPFGGEDEYSHWGNIWDFIDPILGEFY
CrABI4	MDPLASKQQQQHHLDDTNQTLTHNNPPSDSTTTTTDSTSSAQRKRKGKGGPDNSKFRYRGVRQRSWGKWVAEIREPRKRTRKWLGTFATAEDAARAYDRAAVYLYGSRAQLNLTPSSPSSVSSSSSSVSAASSSPSSSSSSTQTLRPLLPRPAAATVGGGAAFGPYGIPFNNNIFLNGGTSMLCPSYGLLPHQQQQNQMVQVGQFQQQQYQNLHPANNNKIGDIELTDVPVANSTSFHHEVALGQEQGGSGCNNINNNNSMEDLNSLAGSVGSSLSISHPPPVVDPVCSMGLDPGYMVGDGSSTIWPFGGEDEYSHWGNIWDFIDPILGEFY
HiABI4	MDPLPSQQDQQHSLDDNIQQTLTQNPQSDSTTTDSTSTVQQRKRKGKGGPDNSKFRYRGVRQRSWGKWVAEIREPRKRTRKWLGTFSTAEDAARAYDRAAVFLYGSRAQLNLSPSSPSSVSSTSSTVSAASSSPSSSSSSTQTLRPLLPRPSAASVASSFGSCGLPFTNNIFVSGGTSMFCPSYGLFPHQHNQMTQVGQFHHQPYQNLHSSNKNNKVGDVELTDATSSRHEVMLGQEQGGSACNDENNNSLENFNSLAGSIGSNHSVSATVVVDPVGSMGMDPCYNMVGGDGSSTVWPFSGEDECSHWGSMWDFVDPFLLDFDTII
CamABI4	MDPLASQQQHHLDDTNQTLTHNNPQSDNSTDSTSSAQRKRKGKGGPDNSKFRYRGVRQRSWGKWVAEIREPRKRTRKWLGTFATAEDAARAYDRAAVYLYGSRAQLNLTPSSPSSVSSSSSSVSAASPSPSSSSSSTQTLRPLLPRPTVGGGAAFGPYGLPFNNNIFLGGASSMLCPSYGLFPNQQQPQPQPQQRSQMMQVGQLHHQQQYLNLPTRNNNDNKISDIELTDVPVNNSTSFLHDLALGQQGGCNNHNHNSMEDLNSLAGSVGSSLSISTTAHPTPVVDPVGSMGLDPDYMVGDGSSAIWPFGGEEEYSHWGNIWDFIDPFLGEFY
EsABI4	MDPLPSQKHHLDDDNLHQQTLTNNPQSSDSTTTTTDSTSSAQQRKRKGKGGPDNSKFRYRGVRQRSWGKWVAEIREPRKRTRKWLGTFATAEDAARAYDRAAVFLYGSRAQLNLSPSSPTSVSSTSSSSVSASSTSPSSSSSSTQTLRPLLPRPSASGASAFGPYGLPLTNNNIFLSGGPSMLCPSYGLFSHQQQQQQQQSQMTQVGQFHQQQFQNLQPSNNSNKIGDVELTDVPVVNSTSFHQEVALGQEQRGCNNKMEDLNSLAGSVGSSLSISTAVVDPVGSMGMDTIGDVSSTVWPFGGEDEYSHWGNIWDFVDPFLLDF
CpABI4	MEPPLPPPEPNNTTDTKSSDTTTSDNTTNTTNTTKNEDTVAKNDTTNSGSSGSSSTRRCKGKGGPDNSKFRYRGVRQRSWGKWVAEIREPRKRTRKWLGTFSTAEEAARAYDRAALILYGSRAQLNLQPSGSTSSSSSSSRGGSASSSSTTSSTQTLRPLLPRPSAFAFTFSSASSTSTLLMSTQHALQTPVAAELAASSSGFMPFGAYQNVVVGGSSAALLCPSMVMTSTSTATTQLPVFYQHYLQHHHHQYLPSDQINVGDISTHYHHHGPTSATTSYNQNPTPHRHHHHHQPQQQEEQEGCVFDVNSLVGSVDSSLSLSTQSAEAVIAPPPLPPANPDPGFSVGHGSTPVWPLTGSAEDDYPPCSIWDYPDPFGFLDLDF
GmABI4	MASLQPQPQETKPTATTTTETTPSETSNSNTNNKISSRKCKGKGGPDNNKFRYRGVRQRSWGKWVAEIREPRKRTRKWLGTFATAEDAARAYDRAAIILYGSRAQLNLQPSGSSSQSSSSRSSSSSTQTLRPLLPRPSGFSVNFPFNTATVPYPYNNSHNYTYSPPVLCPNDNHNNNIVQVHHPHHHRCPEELVQVQVAHTLSTSYQHNSESDVGLGVNNNVFVVDGSIRSTSYQRHGFLDSNNNHVHVQVQHGVLSNQQQQQHQNGVVVEGVNNSPVVGSVASAMDASSVDPDLALVGTVGLGSSSPFWSMANEDDYTGSLWDYNDPFFFDL
GsABI4-1	MASLLPQPQETKPTATTATETTPSETSITASANKSSSSNNNNSSSNSRKCKGKGGPDNNKFRYRGVRQRSWGKWVAEIREPRKRTRKWLGTFATAEDAARAYDRAAIILYGSRAQLNLQPSGSSSQSSSSRSSSSSTQTLRPLLPRPSGFTFNFPFNSAPATTVPYPYNNSHNYTYTPPVLYPIDNSKNHNINTVQVHHPHHYRCPEEVVQVPHSESDLGGLGGNNNIVVDGSIRSTSYQRHGFLDNINNNNNHVHVQVQHGVFSNQQQQHQNSVVEGVNSSVVGSVSSSMDASSVDPDLALVGTMGLGSSSPFWSMANEDDYTGSLWDYNDPFFFDL
GsABI4-2	MASLQPQPQETKPTATTTTETTPSETSNSNTNNKISSRKCKGKGGPDNNKFRYRGVRQRSWGKWVAEIREPRKRTRKWLGTFATAEDAARAYDRAAIILYGSRAQLNLQPSGSSSQSSSSRSSSSSTQTLRPLLPRPSGFSVNFPFNTATVPYPYNNSHNYTYSPPVLCPNDNHNNNIVQVHHPHHHRCPEELVQVQVAHTLSTSYQHNSESDVGLGVNNNVFVVDGSIRSTSYQRHGFLDSNNNHVHVQVQHGVLSNQQQQQHQNGVVVEGVNNSPVVGSVASAMDASSVDPDLALVGTVGLGSSSPFWSMANEDDYTGSLWDYNDPFFFDL
VumABI4-1	MASLQPQPQETKPTVTTATPSTPSLTSITSNHTTINNNNTARKCKGKGGPDNNKFRYRGVRQRSWGKWVAEIREPRKRTRKWLGTFATAEDAARAYDRAALILYGSRAQLNLQPSCSSSHSSSSRTTSSSSTQTLRPLLPRPSGFAFNFPFHAAALPYPCAAAYATTFNYTPQALCPNENSNNTVHVHRHHHHRRPEEVVQVPHALSTSYPKSESDVSLGGNNTTANSSSRSTSYQRHGFQDNNRLHVQHDHSSNHQQHQKGDVDGVDSVVGSAEGSQANMEASEDPDLSLVGTVGLGSSSSLWPLASEDDYTDNLWDYNDPFFFDL
VumABI4-2	MLTSGMRMNASKQVKKSAKASSRKGCMRGKGGPENASCTFKGVRQRTWGKWVAEIREPNRGARLWLGTYETSVEAAMAYDCAARKLYGSDAKLNLPDLAMALAFNFQFPPPSPQIPHMQPSPQLQHSQIPSPYDIFNLPSFDFINNLTDDTNIMFNPVLSMPPQHAIADSAPVYASDSHVAIPYENTTIPMAIHPSNPLEINEDTVDPFGGSFNDIPDPMFDDSIWAEAARSLDFPLIPDAAGINEVETFLEVGPWDSLQTP
VuABI4	MASLQPQPQETKPTATTATPSTPSQTSNTSNDTKTARKCKGKGGPDNNKFRYRGVRQRSWGKWVAEIREPRKRTRKWLGTFSTAEDAARAYDRAALILYGSRAQLNLQPSGSFSHSPSSSSSRTTSSSSTQTLRPLLPRPSGFAFNFPFHAAALPYPCAAAYTTTFNYTAQALRPNENSNNTVHAHHRHHQVVQMPHALSTSYQNSESDVSLGGNNTTVDSSSRSTSYQKHGFQDNNRLHVQPDDSPNHRQHQNGDVDVDGVNSVVGSEEANMEASEDPDLSLVGTVGLGSSSSLWPLANDDDYSGSLWDYNDPIFFDL
VaABI4-1	MLTSGMRMNASKQVKKSAKASSRKGCMRGKGGPENASCTFKGVRQRTWGKWVAEIREPNRGARLWLGTYETSVEAAMAYDCAARQLYGSDAKLNLPDLAMALAFNFQFPPPSPQIPHMQPSPQLQHSQIPSPYDIFNLPSFDFINNLTDDTNIMFNPVLSMPPQHAIADSAPVYASDSHVAVPYENTTIPMAIHPSNPLEINEDTVDPFGGSFNDIPDPMFDDSIWAEAARSLDFPLIPDAAGINEAETFLEVGPWDSLQTP
VaABI4-2	MASLQPQPQDTKPTVTTATPSTPSLTSITSNHTTINNNTARKCKGKGGPDNNKFRYRGVRQRSWGKWVAEIREPRKRTRKWLGTFATAEDAARAYDRAALILYGSRAQLNLQPSGSSSHSSSSRTTSSSSTQTLRPLLPRPSGFAFNFPFHAAALPYPCAAAYATTFNYTPQALCPNENSNNTVHAHRHHHHRRPEEVVQVPHALSTSYPKSESDVSLDGNNTTVNSSSRSTSYQRHGFQDNNRLHVQHDHSSNHQQHQKGDVDGVDSVVGSAEGSQANMEASEDPDLSLVGTVGLGSSSSLWPLASEDDYTDNLWDYNDPFFFDL
VrABI4	MASLQPQPQETKPTVTTATPSTPTQTSITTNNTTARKCKGKGGPDNNKFRYRGVRQRSWGKWVAEIREPRKRTRKWLGTFATAEDAARAYDRAALILYGSRAQLNLQPSASSSHSSSSSRTTSSSSTQTLRPLLPRPAGFAFNFPFHAAALPYPYITTFNYTPQALCPNENSNNTVHAHHHHHHHRPEESVQVPHALSTSCPKSESDVSLGGDNTTVNSSSRSTSYQRHGSEDNKPVHVRHEDSSNHQQHQNGDADGVNSVVGSAEGSQANMEASEDPDLSLVGTVGLGSSSSLWPLANEDDYTDNLWDYNDPFFFDL
PraABI4-1	MGGGVGDGFVYVWGELFIDKRGRESETAPTTITTAATATPCPTSTNTTKTHSARKCKGKGGPDNNKFRYRGVRQRSWGKWVAEIREPRKRTRKWLGTFATAEDAARAYDRAAIILYGSRAQLNLQPSAASSSHSSASRASTPSSSSQTLRPLLPRPSGLSFAFSSAATSGFLPYGVYPNNTNYIPQMICPVNNNVAQQHRQVVQLPQKSHRHSPESDGNIVENSNTAASYQDQLVQQHQNCMHDDISSLVSSDGSGLCASQTQTVVAPADPWPLTNEEEYTPSLWDYYNDPFFFDF
PraABI4-2	MGDPSSPPSHSPEAAATTPTHPSSRKTKGKGGPDNNKFRFRGVRQRSWGKWVAEIREPRKRTRKWLGTFATAEDAARAYDRAALILYGSRAQLNLQPSLPSSSSSASSSSSRPSSSSSTQTLRPLLPRPPAASAFLPYGLYNTQFLCPVNNALQVQHHPQKVVQLYGSPKSDGGNNTNLDDSTAAATSYQNHIHDQHASNQEQHGLSHSQSDCMYDDISSLLGSDLISSQTIITPQRAATLDLPVAAGAVSVGSPSMWSMTNDEEEYPPCLWDYNIDPFFFDF
PraABI4-3	MDDLSSSPAHALHPPQETSPTTITTAATATPCPTSTNTTKTHSARKCKGKGGPDNNKFRYRGVRQRSWGKWVAEIREPRKRTRKWLGTFATAEDAARAYDRAAIILYGSRAQLNLQPSAASSSHSSASRASTPSSSSQTLRPLLPRPSGLSFAFSSAATSGFLPYGVYPNNTNNTNYIPQMICPVNNNMAQQHRQVVQLPQKSHRHSPEPDGDIVENSNTAASYQDQLVQQHQNCMHDDISSLVSSDGSGLCASQTQTVVAPADPWPLTNEEEYTPSLWDYYNDPFFFDF
PciABI4-1	MDALSSSPQHALHPPRETTPTDTATVDTATPCQTSPHNTKTDSARKCKGKGGPDNNKFRYRGVRQRSWGKWVAEIREPRKRTRKWLGTFATAEEAARAYDRAAIILYGSRAQLNLQPSAASSPHSSSSRASSSSQTLRPLLPRPSGLGLAFSSVATSGFLPCGVYPNDANYIPQMMCPENNLVQQHRQVVQLPQKPYQSLESDGNIVDSSNTATSYQDQLQQQQHLPNQRQHQNCMHDDISSLVSSVGSSLCASQAQTVVSPADPWPLTNEEEYPPSLWDYYNDPFLFDF
PciABI4-2	MGDPSSPPPSHSPEAAADTPTDPSSSKTKPKGGPDNNKFRFRGVRQRSWGKWVAEIREPRKRSRKWLGTFATAEDAARAYDRAALILYGSRAQLNLQPSPSSSSSSSSASASSRPSNSSSAQTLRPLLPRPPATSAFLPYGLYNTQFLCPVNNALQGQHHPQKVVQLYGSPKSDGGNYTANLDDSTIAATLYQNHSRHDLHASNQEKNSRQSDCMYDNTSSMVGSGLSSSSQTIITPQTAALDPPVAAGAVSVGSPSMWPMSNEEEYPSILWDYNDPFFFDF
TrABI4-1	MDSPLQETKPTVNTVVTTTLSETSNNSTDESSVLLLDTNNNNTSTSTANTNNNNDKQNRKCKGKGGPDNNKFRYRGVRQRSWGKWVAEIREPRKRTRKWLGTFSTAEDAAKAYDRAAIILYGSRAQLNLQPSSSISNNSSSSSSTSSRLNPSNSNNTLRPLLPRPSGFSFTYPFSFYNHFHHQELVQLQQQQQLQYQYNQQQLHNQDFEHASGDSVRSVTSYQNNHVHGTKYADEDELHAQHVLNIQQQNQVNNIQNFMVEGSLVGLSSFEGSSQNNNNNMDGTVVDPDPDSMWPSLENVEDYTTTSLWDYNDPFFFDF
TrABI4-2	MDSPLQETKPTVNTVVTTTLSETSNNSTDDSSNRKCKGKGGPDNNKFRYRGVRQRSWGKWVAEIREPRKRTRKWLGTFSTAEDAAKAYDRAAIILYGSRAQLNLQPSSSISNNSSSSSTSSRLNSSNSNNTLRPLLPRPSGFSFTYPFSFYNHFHHHHHHQEMMQLQQQHQHQYQYQYQYNQQQLHNQDFEHASGDSVRSVTSYQNNHVHGTKYADEDEELHAQHVLNIQQQNQVNNNIQNFVVEGSLVGSSSFGCSSQNNNNNNMDGNGTVVDPDPDSMWPALENVEDYTTTSLWDYNDPFFFDF
TrABI4-3	MDSPLQETKPTVNTVVTTTLSETSNNSTDDSSVLLLDTNNNNTSTSTANTNNNNNKQNRKCKGKGGPDNNKFRYRGVRQRSWGKWVAEIREPRKRTRKWLGTFSTAEDAAKAYDRAAIILYGSRAQLNLQPSSSISNNSSSSSSTSSRLNPSNSNNTLRPLLPRPSGFSFTYPFSFYNHFHHHQELVQLQQQQQQQQHQYQYNQQQLHNQDFEHASGDSVRSVTSYQNNHVHGTKYADEDELHAQHVLNIQQQNQVNNIQNFMVEGSLVGLSSFKGSSQNNNNNNNNMDGTVVDPDPDSVWPSLENVEDYTTTSLWDYNDPFFFDF
TrABI4-4	MDSPLQETKPTVNTVVTTTLSETSNNSTDDSSVLLLDNNNNNNTSTSTANTNNNNNKQNRKCKGKGGPDNNKFRYRGVRQRSWGKWVAEIREPRKRTRKWLGTFSTAEDAAKAYDRAAIILYGSRAQLNLQPSSSISNNSSSSSTSSRLNSSNSNNTLRPLLPRPSGFSFTYPFSFYNHFHHHHHHQEMMQLQQQQQHQHQYQYQYQYNQQQLHNQDFEHASGDSVRSVTSYQNNHVHGTKYADEDEELHAQHVLNIQQQNQVNNNIQNFVVEGSLVGSSSFGCSSQNNNNNNMDGNGTVVDPDPDSMWPALENVEDYTTTSLWDYNDPFFFDF
AhABI4-1	MEISNPNDPQETKPTATTASIPTLSQTPNTSSSSSDNNNPPHNNNRKCKGKGGPDNNKFRYRGVRQRSWGKWVAEIREPRKRTRKWLGTFATAEDAARAYDRAALILYGSRAQLNLQPSVSVNSNSSNSSSRGGSSSSSSSSTQTLRPLLPRPSGFTFSSGSRFPVVFNGLHNNNNNNNFSAATASGFVPFGVFPFSNGNNNSVVAPPPVQFHHQYSPQVLQIQQQQQLQQQQQHCHHRHQKVEESGGTTSIRLTSHQNNNNNNNNNHPSGYVHHPHQESCMVMEEEIVNHSNNNNNNLVVDSTLSSSEVGADAAVDPDPDQDRDPEPGIGSMWSSLTEEEYPVSLWDYNYNDPYFSLNFEEI
AhABI4-2	MEISNPNDPQETKPTATTAPIPTLSQTPNTSSSSSDNNNPPHNNNRKCKGKGGPDNNKFRYRGVRQRSWGKWVAEIREPRKRTRKWLGTFATAEDAARAYDRAALILYGSRAQLNLQPSVSVNSNSSNSSSRGGSSSSSSSSTQTLRPLLPRPSGFTFSSGSRFPVVFNGLHNNNNNNNFSAATASGFVPFGVFPFSNGNNNSVVAPPPVQFHHQYSPQVLQIQQQQQLQQQQQQCHHRHQKADESGGTTSIRLTSHQNNNNNTTNHPSGYVHRPHQESCMVMEEEVLNYSNNNNNLAVDSTLSSSEVGADAVVDPDPDPEPGIGSMWSSLTEEDYPVSLWDYNYNDPYFCLNFEEI
AiABI4	MEISNPNDPQETKPTATTAPIPTLSQTPNTSSSSSDNNNPPHNNNRKCKGKGGPDNNKFRYRGVRQRSWGKWVAEIREPRKRTRKWLGTFATAEDAARAYDRAALILYGSRAQLNLQPSVSVNSNSSNSSSRGGSSSSSSSSTQTLRPLLPRPSGFTFSSGSRFPVVFNGLHNNNNNNNFSAATASGFVPFGVFPFSNGNNNSVVAPPPVQFHHQYSPQVLQIQQQQQLQQQQQQCHHRHQKADESGGTTSIRLTSHQNNNNNTTNHPSGYVHRPHQESCMVMEEEVLNYSNNNNNLAVDSTLSSSEVGADAVVDPDPDPEPGIGSMWSSLTEEDYPVSLWDYNYNDPYFCLNFEEI
AsABI4	MEISNPNDPQETKPTATTAPIPTPSQTPNTSSSSSDNNNPPHNNNRKCKGKGGPDNNKFRYRGVRQRSWGKWVAEIREPRKRTRKWLGTFATAEDAARAYDRAALILYGSRAQLNLQPSVSVNSNSSNSSSRGGSSSSSSSSTQTLRPLLPRPSGFTFSSGSRFPVVFNGLHNNNNNNNFSAATASGFVPFGVYPFSNGNNNSVVAPAPVQFHHQYSPQVLQIQQQQQQLQQQQQHCHNRHQKADESGGTTSIRLTSHQNNNNNNTNHPSGYVHHPHQESCMVMEEEILNHSNNNNNNNNLVVDSTLSSSEVGADAVVDPDPDHDRDPEPGIGSMWSSLTEEEYPVSLWDYNYNDPYFSLNFEEI
AdABI4	MEISNPNDPQETKPTATTASIPTLSQTPNTSSSSSDNNNPPHNNNRKCKGKGGPDNNKFRYRGVRQRSWGKWVAEIREPRKRTRKWLGTFATAEDAARAYDRAALILYGSRAQLNLQPSVSVNSNSSNSSSRGGSSSSSSSSTQTLRPLLPRPSGFTFSSGSRFPVVFNGLHNNNNNNNFSAATASGFVPFGVFPFSNGNNNSVVAPPPVQFHHQYSPQVLQIQQQQQLQQQQQHCHHRHQKVEESGGTTSIRLTSHQNNNNNNTNHPSGYVHHPHQESCMVMEEEIVNHSNNNNNNLVVDSTLSSSEVGADAAVDPDPDPDQDRDPEPGIGSMWSSLTEEEYPVSLWDYNYNDPYFSLNFEEI
PvABI4-1	MLKSGMGMNASKQVKKAAKASSRKGCMRGKGGPENATCTFKGVRQRTWGKWVAEIREPNRGARLWLGTFETSLEAAMAYDGAARKLYGSDAKLNLPELPLLFNFQFPPPNPSLNPQIPHMPPPPQPQNPQIPLFYDIFNLSPSDFINTLSNNTNIITNPVVSPPPQHAIADSAPVYTSDSLVAIPSESTTTTMEIYPSSNPVEINKVDPLLSFNDTPDPMFDESIWAEAISLDLPLIPEAAGIYEAETFLEVGPWDSLLPTPWCM
PvABI4-2	MASLQPQPQETKPTATTATPSTPSQTSNTSNSTNDTTNNKSTRKCKGKGGPDNNKFRYRGVRQRSWGKWVAEIREPRKRTRKWLGTFATAEDAARAYDRAALILYGSRAQLNLEPSGSSPHSSSSRTTSSTQTLRPLLPRPTGFAFNFPFHAAALPYPCAGVYATTFNYTHQVMCPNENSNNTVHVHHHHHRRPEEVVQVSHALSTSYQNSESDVSLGGNNTTADSSSRSTSYQRHGHQDNNRVHAQHSDSSKHQQHQNSVVDGVDSAVGSGESSQVNMEASVDPDLSLVGTVGLGSSSSVWPLASEADYSGSLWDYNDPFFFDPSEKF
MpABI4-1	MASHQATVTTATAATPSETSNSNSSGSSNKSKAKPKAKGKGGPDNNKFRYRGVRQRSWGKWVAEIREPRKRTRKWLGTFSTAEDAARAYDRAALILYGSRAQLNLQPSGSSSHSSSSRASTSTSTSSSQTLRPLLPRPSGFGYTFSSSASNFPKPFNAAMPYPYGGAYNSSYNYTPPLLCPSNNNIVQLHPHHYRRPDEVVQVPQQYQQAESKVSLGGNIVDSSVRSTSYRRDNNHVQHGVLSNEPQHENSVVDGVNSVEGSVNMNDGSVDPDLPLVGTVGLGSPSIWSLTNVDDYSTDLIYLVSDALEI
MpABI4-2	MDHSSSSPQQTTTPPTNNRKGGPDNNKFRFRGVRQRSWGKWVAEIREPRKRTRKWLGTYATAEDAARAYDRAALTLYGSRAQLNLQPSANSSSSSSSSSSSSSSSSSRNSSSTQTLRPLLPRPSAFALTFSAASRFVPTNNTLHHSLQVQQHRLLSRESDAGAPVWNRTRTHLVVKNDNDNDNLASNQNQQHNCMYEDVNSFGVGSSVGSNLSSSLTLTTAPVASDNAELGVVGLGSPFIWPFSTEEDYTTNIDVYEQ
BvaABI4-1	MNNHDASSTPPSLHPHPPQETATTAPTTTPCETSNSANSSSSNNSNCNSNSNTNTNGRKGKGGPDNNKFRYRGVRQRSWGKWVAEIREPRKRTRKWLGTFATAEDAARAYDRAAIILYGSRAQLNLQPSGSSSNSSSRGSSSSSSTQTLRPLLPRPSGFGFTFSSSSSAAYPLTAPSSGFVPCGIYNYNPTGGGNINTASVLCPINHINIVQHHHHVQQVVQVQQPHYQSADSDRGSAVQGQVSNYNIIADTTCSTSNGGTSYQNHNSHHQQLQQQQQQQQYHQVSHQQQNHENFMYDEMSSLLGSLEPSLSCSQSSMLAPAALDPPLGMVGPAPGSPPMWPMLTNDEEYPTNLWDYSDPFFLDF
BvaABI4-2	MNDDVSSTPPSHPPQETTTTASTTTPCETSNSSSSNNSNSNSNNRKGKGKGGPDNNKFRYRGVRQRSWGKWVAEIREPRKRTRKWLGTFATAEDAAKAYDRAAIILYGSRAQLNLQPSGSSSNNSRSSSSSSTQTLRPLLPRPSGFGFTFSSSSSAAYPLSAALPSSRVVPCSFYNYNPSGGGSINTAPVVCPINNINIVQHHHHVQQVVQVHQPYYQSPDSNRKSVVQGQGNIILDTSGTTSYQNHNSHHQQLQQQQNHYVSDQQQNHGNCMSDEMSSLVGSVDASLSCSQSAILAPAALDPSVAAAAAAPGSPLTWPLLTNEEEYPTSLWDYSDPFFFDF
LaABI4-1	MDHSSSSLHPPQETKHTNPSTKTIETSSNTSKGKCKVKGKGGPDNNKFKYRGVRQRSWGKWVAEIREPRKRTRKWLGTFSTAEDAARAYDHAAIILYGSRAQLNLQPSGSSNSQSSSRASSSTHTLRPLLPRPSGFAFTFSNSINNSHHFPQVFNSTATSGFIPYGVYSGGGGVENNNTNMGTNPVLCPISNNIVQQYHQAQFNSHCHSQQVVLVQQEQQQQQQQEEPGELVIGHNHTGSGKETSYKNNTIHQHHNHLVHSDTNVVSNNQLDEQHQNCMYDLVGSVGSSLSSSLTISVPVENSESQMGIGVGSPTSFMWPMPMEEDDYPANLWDYNESFFLDF
LaABI4-2	MEPHHPPQETKPTATTVAITTPCETTNTANSNSSSSKTTTANNTSTNRKCKGKGGPDNNKFRYRGVRQRSWGKWVAEIREPRKRSRKWLGTFTTAEDAARAYDRAAIVLYGSRAQLNLQPSSTSSQSSSSRGSSSSTQTLRPLLPRPSGFGFTSSASHVPMVFNGAVTSGFVPFGVHPCGGGNNNNNIVPQVLCPIDNNVVQHRQNHYHQPQQSEQQLQHQQKYHYPESDVGVAGSINSTSYQNHSLNHQFVPHIPVSNHMQNQNFVVEEMNSLVGSSLSSQITLDHATPGQDPDPSLGVVGAVGLGSPSMWSFTNEDGYQYPASLWDYNDPLFFDF
PsABI4	MDQPLHHLQETKPTAITVVTTTPSETPNTSTDNSNNSSNNNNTIKNRKCKGKGGPDNNKFRYRGVRQRSWGKWVAEIREPRKRTRKWLGTFSTAEDAAKAYDRAAIILYGSRAQLNLQTSVSSSNSSSQNSLSSSNRNSSSTSTNTLRPLLPRPSGFSVYNNLVPFGVYNNFHHQQQQQQQPVFDNNIHLHHQPLVQVQLQQQQQYNQQIQDFEQHASGGSTSVRSITSYQNIHGVYNDQEQHAEDVLNQQQMQKINNNVENCDVVEGIMSGSNLVGLTSFDSCQNISTKMDGTVVDPDPEGVCVGSPNSMWPLTSDLWDYSDPLFFDF
VvABI4	MDQPLHHLQETKPTAITVATTTPSETSNNSTDNSNSSNNNTNTNNTTIKNRKSKGKGGPDNNKFRYRGVRQRSWGKWVAEIREPRKRTRKWLGTFSTAEDAAKAYDRAAIILYGSRAQLNLQTSGSSSNSSQNDSSSSNRNSSSSSANTLRPLLPRPSGFSVYNNLVPFGVYNNFHHHHHHQQQQPVFNNNNIHHHHHQQLVQVQLQQQQQYNQQQQIQDFEQHASGGSTSARSITSYQNIHGVCNDQEQHAEDVLNQQQKNTTNNNNNVQNCDVDEGIMNSSNLMGSSSLDGTVVDPDPEGVCVGSPNSMWPLTSDLWDYNDPLFFDF
CcABI4	MASLQPQAQETKPTATTATASTPNETSNSNSSGSNNTNKNSRKCKGKGGPDNNKFRYRGVRQRSWGKWVAEIREPRKRTRKWLXXFATAEDAARAYDRAAIILYGSRAQLNLQPSASSSNSSSSRSSNSSSSTQTLRPLLPRPSGFAFTFSPNFPFNHAAAMAYPNAVPHNHNAYYNFTPPVLCPSNSSNSNNIVQHQHHHHHRIEEVVQVQQEYQRSESDGRNNTIDGSSVRSTSYQRHGIQDSNNHVGQVQHGALSNQAQLQSNMHVVEGVNSVPVDPDLSLMGTVGFGSPSIWSLANEEDYAGSLWDYSDPFLFDF
ApABI4	MENQHPPQPYHQPQPQETKSTATTAITTTLHQTSNSNNSSSSSTTTANKSNRKCKGKGGPDNNKFRYRGVRQRSWGKWVAEIREPRKRTRKWLGTFATAEDAARAYDRAAVILYGSRAQLNLQPSASSTQSSSSRSSSSSSSSQTLRPLLPRPSGFAFTTASHLPVLFNATSNMPFGVYNNNYTPSVLCPFDNNVVQLHQHHHYLRPEEMVQVQQQQQQQCQHSESDVSVAAGIIIADENSMRTTSYQNQSYQDHLVQHSHVSNQQQHQNCMVDGMNSVVGSVGSSLSSQVDVDATVDPDPSLVGTVGLGSPSMWSLTNEDDYSGSLWDYNDPFFFDF
CaABI4	MDTSSTPLPPPSHHHEFHTVQETKPTAVVTTTPSETSNNSSSSNNSNSNKQQQQHRKCKGKGGPDNNKFRYRGVRQRSWGKWVAEIREPRKRTRKWLGTFSTAEDAARAYDRAALILYGSRAQLNLQPSSSSSHSSSHNSSSSSSSSSRNSSSSSNTLRPLLPRPSSFSFSNSSHLPLLFNSSSNAFLPYAAYSFNTFHQPFIQNSNTNLLQHSDKLVQLQQHRDQDQDQDKESEHACGSIRTTTSYQNRSVEQEQQHAGYYDVCNNQEEVIQNQNCKVEGGNVSSNQSNIDGTVDLDQMGGGNIGSPSMWPLTSEEDYTTTLWDYNDPFFFDF
SsuABI4	MASLQPQPRETKPTATTATASTPCETSNSNSSSSNNNSNKSSRKCKGKGGPDNNKFRYRGVRQRSWGKWVAEIREPRKRTRKWLGTFATAEDAARAYDRAAVILYGSRAQLNLQPSDSSSHSSSSRGASSSSSTQTLRPLLPRPSGFGFTLSSNFPFNAAAAVPYPCGGAYNNSHNYTYAPPVLCPIDIDNSNNNNNNNIVQLHQHHYHRAEEVVQVPQQHQHSESDVSLGGNIVDSSISRSTSYQRHGYQDNNHVQVQHGVLSSQQQHQSSVVDGVNSVVGSVGLSLSSSQVNMDDTSGSGSLVGGDSGSWISLYVVVDE
LjABI4	MDDATTTPHHPPQEITKPTATAAITTTPSETSNSENSNSSHNNNITTPNTSTTINNRKCKGKGGPDNNKFRYRGVRQRSWGKWVAEIREPRKRTRKWLGTFSTAEDAARAYDRAAIILYGSRAQLNLQPSPTSSSSQSSSSSSRASSSSSSTQTLRPLLPRPSGYGFSFSGSHLPVVFSAAASGPFGFYNANNGYMQLQPQQHHFHHQEVVQSQLQPQLQQCRQPEPDVKGGGVVDHVRSTSYQNQHSHHHQDQVVMQNYPVLNHQQHNQNCMGEGVSDNTLVGPSLASQNFVHIDAAPMDPDPGSGIGSPSIWPLTSTELEDYNPVCLWDYNDPFFLDF
TpABI4	MDSPLHHHLQETKPTANTDVTTTLSETSNNSTDDSSSVQLLDNNNSTSTANTNTNNNNNKQNRKCKGKGGPDNNKFRYRGVRQRSWGKWVAEIREPRKRTRKWLGTFSTAEDAAKAYDRAATILYGSRAQLNLQPSNNNSHNSSSSSSSSSSSRLNSSNNTLRPLLPRPSGYSFTYPFAFYNHFLHHNHHYNYNNNPHQEMVQLQQNQEYRHQQQLCHQDFEHASGDFGRSVISYQNHVHGTKYVDEEELHAQHVLNIQQQNQMNNNNNIQNCVVESSLVGSSSFEGSSQNNNIDGTVVDPDPVCDSMWPALTNEEDYTTTSLWDYNDNFFFDF
StoABI4	MELLDTPGRNRCRWCVYTARAGKGGPDNNKFRYRGVRQRSWGKWVAEIREPRKRTRKWLGTFATAEDAARAYDRAAIILYGSRAQLNLQPSATSSSNSNSSRGSNSCSSSTQTLRPLLPRPSAFASTSGLLPYGVYPNIHNHYIPHQAQSISAPEEEIGVGTWSMPNDEEYVPASLWDYNDPFFFDF
MtABI4	MDSPLHHVQETKPTANTVVTTTPSETSNNSTDNNSNNSSSSNTTNNNKSNRKCKGKGGPDNNKFRYRGVRQRSWGKWVAEIREPRKRTRKWLGTFSTAEDAAKAYDRAAIILYGSRAQLNLQPSASSSSSQNSSSSSRNSSSSNSNTTLRPLLPRPSGFSVYNNFVPFGVYNNFHHHHQPVFYNNNNGLVHFHHNPHQEMVQVQVQQHQQYHHQQLNQDFEHASGDSVKSITSYGQNIHSSHHHDQEQHAQNVLNQQHAQHVLNQQQQQMNIQNCVGSSNFGSQNNNDIDGTVDLDPVGDCVGSPNSMWPALTSEEDYTTSLWDYNDPFFFDF
GaABI4	MDKNHDQSSLSHLPQEEPTATTTTTTTTTTSDTTSTTRKCKGKGGPDNNKFRYRGVRQRSWGKWVAEIREPRKRTRKWLGTFASAEEAARAYDRAAIVLYGSKAQLNLQPSVSSSSSSSSSRSSSSSSSSSTTQSLRPLLPRPSGFSFSYSNPTSYQASLMAAAASNGGSGGGYSRFMPYGVYQQQTMMYPSMVQNPLQIVQSEPSLVVDPTVTTTSYMNNANPQQVQQHDQQGALYDDVNSLVGSVGSSLSLSGQTSVAPVVSDPGLTVGPGSPSIWPLTTDDEYPPPFIWDYMDPNFIFDF
GanABI4	MDKNHDQSSLSHLPQEEPTAKTTTTTTTTTSDTTSTTRKCKGKGGPDNNKFRYRGVRQRSWGKWVAEIREPRKRTRKWLGTFASAEEAARAYDRAAIVLYGSKAQLNLQPSVSSSSSSSSSRSSSSSSSSTTQSLRPLLPRPSGFSFSYSNPTSYQASLMAAAASNGGSGGGYSRFMPYGVYQQQPMVYPSMVQNPLQIVQSEPTLVVDHTVTTTSYMNNPNPQQVQQHDQQGALYDDVNSLVGSVGSSLSLSGQTSVAPVVSDPGLTVGPGSPSIWPLTTDDEYPPPFIWDYMDPNFIFDF
GhABI4-1	MDKNHDQSSLSHLPQEEPTATTTTTTTTTSDTTSTTKKCKGKGGPDNNKFRYRGVRQRSWGKWVAEIREPRKRTRKWLGTFASAEEAARAYDRAAIVLYGSKAQLNLQPSVSSSSSSSSSRSSSSSSSSSTTQSLRPLLPRPSGFSFSYSNPTSYQASLMAAAASNGGSGGGYSRFMPYGVYQQQTMMYPSMVQNPLQIVQSEPSLGVDPTVTTTSYMNNANPQQVQQHDQQGALYDDVNSLVGSVGSSLSLSGQTSVAPVVSDPGLTVGPGSPSIWPLTTDDEYPPPFIWDYMDPNFIFDF
GhABI4-2	MDQNHDQSSLSHLPQEEPTATTTTTTTTTSDTTSTTRKCKGKGGPDNNKFRYRGVRQRSWGKWVAEIREPRKRTRKWLGTFASAEEAARAYDRAAIVLYGSKAQLNLQPSISSSSSSSSSRSSSSSSSSSTTQSLRPLLPRPSGFSFSYSNPTSYQASLMSAAASNGGSGGGYSRFMPYGVYQQQPMVYPSMVQNPLQIVQSEPSLVVDPTVTTTSYMNNPNPQQVQQHDQQGALYDDVNSLVGSVGSSLSLSGQTSVAPVVSDPGLTVGPGSPSIWPLTTDDEYPPPFIWDYMDPNFIFDF
GrABI4	MDQNHDQSSLSHLPQEEPTATTTTTTTTTSDTTSTTRKCKGKGGPDNNKFRYRGVRQRSWGKWVAEIREPRKRTRKWLGTFASAEEAARAYDRAAIVLYGSKAQLNLQPSISSSSSSSSSRSSSSSSSSSTTQSLRPLLPRPSGFSFSYSNPTSYQASLMAAAASNGGSGGGYSRFMPYGVYQQQPMVYPSMMQNPLQIVQSEPSLVVDPTVTTTSYMNNPNPQQVQQHDQQGALYDDVNSLVGSVGSSLSLSGQTSVAPVVSDPGLTVGPGSPSIWPLTTDDEYPPPFIWDYMDPNFIFDF
HsABI4-1	MDHHDHHSSLVHLPRDPIATVKTTTTTESENTKTSTNTNPPGGNNNSSNGTRKCKGKGGPDNNKFRYRGVRQRSWGKWVAEIREPRKRTRKWLGTFASAEEAARAYDRAAIILYGSKAQLNLQPSVSSSSSSSRGSSSSSSSFSSSTQTLRPLLPRPSGFSFSYSNPSTHQASLMASSRFMPYGVYPPSLVYPSMVRNPQLHVVQEIEPSVIVNPSDPTVTSTTSYSNNPNPQQQQQQQGSLYEDVNSLVGSVGSSLSLSAQTTVAPVGPDPGLTVGSGSPSIWPLTNDTDEYPPSFVWDYMDPNLIFDF
HsABI4-2	MDHSSLSRLPQDIIATAKTTITDHDSKSSEYRGVRQRGWGKWVVEIREPWKHSRKWLGTFASAEEAARAYDRAAIILYGSKAQLNLQPLVSSSSSSTQTLRPLLPFPSGFSFSYSNPSTTHQASLSVPSRVLPYGVYPSMVQNPQQGFHTVQETEPSVVVNTGDPTLKTSYTYQQLQHHDHHQQGSLYEYFNSLVGSVGSSLSLSSVASAGPDTGLTVGPGSPSIGPLTDDIDEYPPPFIWDYMDPSFILDF
HsABI4-3	MEQEGNDQSPLSHLPQETTTTTTVAESESGIISTTGSSSSRKCKGKGGPDNNKFRYRGVRQRSWGKWVAEIREPRKRTRKWLGTFATAEEAARAYDRAAIVLYGSKAQLNLQPSLSSSSSSASSSSSSSTQTLRPLLPRPSGFPFSFASSSSSTSANHPAWSMNAGVSSSSSRFMPYGACPNFLNPALVYPNMATNPQQALQIMQQSERQPSVAGEPTGTAASYMNPNLQQLQQQQQQQGSNSYEDINSLVGSVSPSLSLSGQASVVPAVPDPSLPVVPESPSIWPFTNDDEYPPASFWDYGDPNFFFNF
HsABI4-4	MEQEGNDQSCLSHLPQETTAKTITTVPESESGIISTTTNTTGSSSSRKSKGKGGPDNNKFRYRGVRQRSWGKWVAEIREPRKRTRKWLGTFATAEDAARAYDRAAIVLYGSKAQLNLQPSLPSSSSSASSSSSSSSSSSTQTLRPLLPRPSGFPFSSLSSASHPASLMAAGFSSSSSRFMPYGACPNFSNLALAYPNMATNPQQALQIMQQFEPSVVGEPTGTTASFMNPSLQQVQQQQQQQQGSNSYEDINSLVGSVSSSLSLSAQASNAPAVPDPGLPVGPESPSIWPFTNDDDYPLASIWDYGDPNIFFDF
DzABI4-1	MDQVDQSSLSHLPQETTAKTTTPPPDQDAKSSESETNIITTNANPPGNTSRKCKGKGGPDNNKFRYRGVRQRSWGKWVAEIREPRKRTRKWLGTFTTAEEAARAYDRAAIILYGARAQLNLQPSVSSSSSSSSSSFRGVSSSSNTQTLRPLLPRPSGFDFSFASSSNPASLMGPGVSSSSRFMPYGAYPNLLNPTLVYPNMVQNPPQAFQIMQQTEPSLVVNPGHEPTGTTSNSNLNPQAQQVHQHHHQGSLYEDINSLVGSVGSSLSLSAQTSVAPAVPDPGLTVGPGSTSVWPLTNDDEYPPACIWDYGDPNFFFDF
DzABI4-2	MDRDQSPLSHPPLETTVKTTTTPDLDTKSSESERIISTNTNPPGSSANSRKCKGKGGPDNNKFRYRGVRQRSWGKWVAEIREPRKRTRKWLGTFATAEEAARAYDRAAIILYGSKAQLNLQSSVSSSSSSSSSSRGGSSSTFTQTLRPLLPRPSGFAFSFASSSSNPTTHHPASLMAGGVSSSRFMPYGGYPNLFNSTAVYPNMVPNPQQALQIMQQTEPSLVPAVPTGTTSFSNPNPQQVQHHHHQGSLYGDINSLVGSVGSSLSLLSQTPVAPAVPDPGLTVGPGSPSVWPLPNDDEYSPACIWDYGDPNFFFDF
TcABI4	MDQDQDQSPLSHPPQETTAKTTTTTTTSPDQDTKSSESESVIISPNTNPPGSSCTTTTSRKCKGKGGPDNNKFRYRGVRQRSWGKWVAEIREPRKRTRKWLGTFATAEDAARAYDRAAIILYGSKAQLNLQPSVSSSSSSSASSSRGGSSSSSSTQTLRPLLPRPSGFAFSFASSSNPVTHPASLIAGGSSSKFMPYGVYPNLLGPAALYPNIVQNPQQALQIVQQTEPSLVVNPGDPTGTLTSYTNPNPQQTQQHHQGSLYEDINSLVGSVGSSLSLSAQTSVAPAVPDPGLTVGPGSPSVWPLTNDDDYPPACIWDYGDPNFFFDF
LsABI4-1	MDTNCNDSHLIPNTSSPPPITTASGGTASGSPPRNNNRKPKGKGGPDNSKFKYRGVRQRSWGKWVAEIREPRKRTRRWLGTFATAEDAARAYDRAAVILYGSRAQLNLQQPSVDGNSTATAAAAATTSASSSPRGAGSGSGSSTSASKTQTLRPILPRPASFNLTFSPSQTTPSGVPILANYVPYPFYPTVHHSTNSGENIVQYAMQLVQPYQYLAYPNLNKINVVEGEDPTLRMTTTSTTTSYDPNANPNPRNKDCQREQLQPVQQCQKHRPTKEEINSLVGSVGSSLSLVSNSPPTMMAGTSVSDPTSVAGGNPSSPSLWAATNDDEYPPPSIWDYGDPSFDF
LsABI4-2	MDDSATGHHPQDHFTDIHDDTNTNNTHPHLHSTNSPPPPPPPPPPPPTTTIDSPPSLSRKGKGKGGPDNSKFKYRGVRQRSWGKWVAEIREPRKRTRRWLGTFSTAEDAARAYDRAAVILYGPRAQLNLQQPCTDGSTTTSASSSHSSSSSSSRGGSGSSSSSTTQTLRPILPRPASFSLTFSNPHAPLSIPAYGNYLPYRLIYPTLNHSTNDIESSGTANLIQYPLHVVKQQQAYLPYNSMDNIKVPKSEDPTFRGIPGFTSYDPNPNPNPRSNWISEKSQQQLQQCQDYRGNSSEKDDDEIKALVGSVGSSVSLVSSSSPPMAVAETVSDPTVVGGPSSPIWSYTHDDEYPPPSIWDYGDPSFDF
LsaABI4-1	MDDSATGHHPQDHFRDIHDDTNTNNTHPHLHSTNSPPLLPPPPPTTTITCSPGLESPSTLSRKGKGKGGPDNSKFKYRGVRQRSWGKWVAEIREPRKRTRRWLGTFSTAEDAARAYDRAAVILYGPRAQLNLQQPCTDGSTTTSASSSHSSSSSSSRGGSGSSSSSTTQTLRPILPRPAGFSLTFSNPHAPLSVPAYGNYLPYRLIYPTLNHSTNDIETSGTANLIQYPLHVVKQQQAYLPYNSMGNIKVPKSEDPTFRGIPGFNSYDPNPNPNPRSNWISENSQQQLQQCQDYRGNSSEKDDDEIKALVGSVGSSVSLVSSSSPPMAVAETVSDPTVVGGPSSPIWSYTHDDEYPPPSIWDYGDPSFDF
LsaABI4-2	MDTNCNDSHLIPTTSSPPPITTASGGTASGSPPRNNNRKPKGKGGPDNSKFKYRGVRQRSWGKWVAEIREPRKRTRRWLGTFATAEDAARAYDRAAVILYGSRAQLNLQQPSVDGNSTATAAAAATTSASSSPRGAGSGSGSSTSASKTQTLRPILPRPASFNLTFSPSQTTPSGVPILANYVPYPFYPTVHHSTNSAENIVQYAMQLVQPYQYLAYPNLNKINVVEGEDPTLRMTTTSTTTSYDPNENPNPRNKDCQREQLQPVQQCQKHRPTKEEINSLVGSVGSSLSLVSNSPPTMMAGTSVSDPTSVAGGNPSSPSLWAATNDDEYPPPSIWDYGDPSFDF
LseABI4-1	MDTNCNDSHLIPTTSSPPPITTASGGTASGSPPRNNNRKPKGKGGPDNSKFKYRGVRQRSWGKWVAEIREPRKRTRRWLGTFATAEDAARAYDRAAVILYGSRAQLNLQQPSVDGNSTATAAAAATTSASSSPRGAGSGSGSSTSASKTQTLRPILPRPASFNLTFSPSQTTPSGVPILANYVPYPFYPTVHHSTNSGENIVQYAMQLVQPYQYLAYPNLNKINVVEGEDPTLRMTTTSTTTSYDPNANPNPRNKDCQREQLQPVQQCQKHRPTKEEINSLVGSVGSSLSLVSNSPPTMMAGTSVSDPTSVAGGNPSSPSLWAATNDDEYPPPSIWDYGDPSFDF
LseABI4-2	MDDSATGHHPQDHFTDIHDDTNTNNTHPHLHSTNSPPPPPPPPPPPTTTIDSPPSLSRKGKGKGGPDNSKFKYRGVRQRSWGKWVAEIREPRKRTRRWLGTFSTAEDAARAYDRAAVILYGPRAQLNLQQPCTDGSTTTSASSSHSSSSSSSRGGSVSSSSSTTQTLRPILPRPASFSLTFSNPHAPLSIPAYGNYLPYRLIYPTLNHSTNDIESSGTANLIQYPLHVVKQQQAYLPYNSMDNIKVPKSEDPTFRGIPGFTSYDPNPNPNPRSNWISEKSQQQLQQRQDYRGNSSEKDDDEIKALVGSVGSSVSLVSSSSPPMVVAETVSDPTVVGGPSSPIWSYTHDDEYPPPSIWDYGDPSFDF
LvABI4-1	MDTDCNDSNLIPTTSSPPITTASGGTASGSPPRNNNRKSKGKGGPDNSKFKYRGVRQRSWGKWVAEIREPRKRTRRWLGTFATAEDAARAYDRAAVILYGSRAQLNLQQPSVDGNSTATAAAAATTSASSPPRGAGRGSGSSSSSSTTQTLRPILPRPASFNLTFSPSQTTPSGVPILANYVPYPFYPTVHHSTNSGGNIVQYAMQLVQPYQYLPYSNLNKINVAEDPTLRMTTPSTTTSYDPNANPNPRNKDCQREQLQPVQQCQKHRPTKEEINSLVGSVGSSLSLVSNSSPTMMVGTSVSDPTSVAGGNPSSPSLWAATNDDEYPPPSIWDYGDPSFDF
LvABI4-2	MDDSATGHHPQDHFTDIHDDTNTNNTHPHLHSTNSPTPPPPPPPPTTTITCSPGLESPPSLSRKGKGKGGPDNSKFKYRGVRQRSWGKWVAEIREPRKRTRRWLGTFSTAEDAARAYDRAAVILYGPRAQLNLQKPCTDGSTTTSASSSHSSSSSSSRGGSGSSSSSTTQTLRPILPRPAGFSLTFSNPHAPLSVPAYGNYLPYRLIYPTLHHGTNGSESSGTANLIQYPLHVVKQQQAYLPYNSMDNIKVPKIEDPTFRGIPRFTSYDPNPNPNPRSNWISEKSQQQLQQCQDYRGNSSEKDDDEIKALVGSVGSSVSLVSSSWPPMAVAETVSDPTVVGGPSSPIWSYTHDDEYPPPSIWDYGDPSFDF
HaABI4-1	MEDTNKDPHLLTTPPPQPPATTTTTPTSTASPPRINNRKSKGKGGPENGKFKYRGVRQRSWGKWVAEIREPRKRTRRWLGTFATAEDAARAYDRAAVVLYGSRAQLNLQQPCGDGGNNNNTTTVTTGSAAATSTSSSSPSSSSASTSTLRPILPRPAAFNLTFSPQTTPSSVPIFGNYTPYPFYPTVQHNTNSGKFSVQRMQPHPYLPYINMNKDCVVEVGGGGGGPSLKMTTTPPTSYDPNADTNPRRYMCRQPLSQSQQCENYEPMKDEINSLVGSVGANLSLVSNSPSTMVVGDSVSDRTMVVADSVSDPSSPSWSMTNDDEYPPPSIWDYGDPSFDF
HaABI4-2	MADPANGYLLQPHSNDHHDATSSPPPPTTAITSSGAHSLNKKSKTIGGLDDKKFKFRGVRQRSWGKWVAEIREPRKRTRRWLGTFSNAQDAARAYDRAASVLYGTRAQLNLKQTSTAGSNTASTSSSQSSTSTSARRGTGGGTSSTTLKPLRPILPRPAGFGFGFPNTHPTPAVPSFGNYVPYGLIYPSYSPSIGASNLVQQYPMQIVQQQREYVPYYKSEGPPLCGTPLTSYDPNPNPNPRSNFENKKGLETREQFEDYYNNQASGYEMDDDEINALVSSVGSSLSLVSSSSPSIGFGESGWDPTGVYDPASPTFWSCIDEYLPPSIWDFDDPSFDF
HaABI4-3	MTTNNNSHLSTTSTPLDPPPVTTGNNHNNNRKSKGKGGPDNSKFKYRGVRQRSWGKWVAEIREPRRRSRRWLGTFATAEDAARAYDRAAMILYGSRAQLNLQKPYNGDGRGGAGGSSASLTTTTQTLRPILPRPAAFSMTFLSSQTMSSMVPNLANYTPYQFYPTVQHGTDSSGNIVQYALQLVQPHQYLPYLEDPMLNMTTIPTSYDPNSNPNPNPRSNIYENYQPMQEEINSLVGSVGSSLSLVSNSPQNMVVGDSVSDPTVVVGGGDPSSPCLWSLTNDDEYPPPSIWDYGDPSFEF
TkABI4-1	MDTHNDSHLPSPTSSSPPPITTASGGTASGSPPRNNNRKSKGKGGPDNSKFKYRGVRQRSWGKWVAEIREPRKRTRRWLGTFATAEDAARAYDRAAVILYGSRAQLNLHQPSVDGNSPATATTGTATASTSSSPRGAGSGSGSSSSSSTTQTLRPILPRPASFNLTFSPSQTTPSTVPILSNYIPYPFYPTVHPSSTISGGNMVQYAMQLVQPHQYLPYPNLNKINVVEEEDPTLRMTATRTSYDPNANANPNPKNKDCQREQLQPVQQCQYRQPKKEDIDSLVGSVGSSLSLLSNSAPTMMVGESVSDPTMVAGGGNPSSPSLWASTNDDAYPPPSIWDYGDPSFDF
TkABI4-2	MDDSATSHHPQDHFTHIHDDTNTNNTHVDLHSPNSPSLPPTTITCSATLDSPSSHKRKGKGKGGPDNSKFKYRGVRQRSWGKWVAEIREPRKRTRRWLGTFSTAEDAARAYDRAAVILYGSGAQLNVLQPCSDGSSSATSSSSSFSRGGSGSSSSSTAQTLRPILPRPAGFNLTLSNSPSAVPVYGNYNYLPYGLVQYPLHVGKQLQEYFPYNSMDNINVARSADPTFRGIPSFTSHDPNPNPNPNLTLTLTPSSNRQREKPQQQRQQCQDYGGNNNYQKDDDEMKALVGSVGSSLRLVSTSSLPTAVGKTVSDPTVVGGPSSPIWSYSHDDEFLPPSIWDYGDPSFDF
CcABI4-1	MDTSNDPHLPASPPPPPPPTVITATHGGNGSGSGSGSPQRNNNNRKSKGKGGPDNSKFKYRGVRQRSWGKWVAEIREPRKRTRRWLGTFATAEDAARAYDRAAVILYGSRAQLNLQQPSGDGNNTTATATGSSSSHPSSSSSSPRGGAGSGSSSSSSTTQTLRPILPRPAAFNLTFSPPSQASPSGVPVLANYMPYPFYPTVHQGTTSGGSIVQYALQLVQPNHQYLPYSNMNKFSEDPTFRMTTTPTSYDPNANTNPSNNNCQWEQQPLQECQNHQPNVKEDINSLVGSVGSSLSLVSNSSPTMVVGDSVSDPIMAVGGEPSSPSLWSLTNDDEYPPPSIWDYGDPSFDF
CcABI4-2	MDDTATGHHLPQDHHHDTSITNNHLHSTSDSSPPTATTCSAGLETRSSPNRKGKGKGGPDNSKFKYRGVRQRSWGKWVAEIREPRKRTRRWLGTFSTAEDAARAYDRAAVILYGSRAQLNLQQTCTDGNTTSSTSSSHSSSSSSSRGGSGSSSSSTTQTLRPILPRPAGFNLNFSNSQAPPSPLPVFGNYLPYGLIYPTVHQGTNGSDDRCTGNIVPYPLQMVQQQQEYLPYTNTNNITVLTGEDPTFRGTTMLTSFDANPNPNPNPRSNLEKLRQSPQQYRDYQGNGYEKDDDEIKALVGSVGSSLSLISSASPPMGIGEAVSDPTVVGGPTSPSLWSYTHDDEYPPPCIWDYGDPSFDF
CsoABI4-1	MDTSTPSPPPPPPVTTASGGASASPKNNNHRKSKDKEGGPDNNNNNNNNNSKFKYRGVRQRSWGKWVAEIREPRKRSRRWIGTFDTAEEAARAYDRTAVNLYGSRAQLNLQQPSDGATAASSSPSSSSADGGGSKK
CsoABI4-2	MDTTLNHSHPSPPPPPPPPATTTASGGATATGSGNGSGSPTKNNNNHRKSKGKGGPDNSKFKYRGVRQRSWGKWVAEIREPRKRTRRWLGTFATAEDAARAYDRAAVILYGSRAQLNLQQPSDGCTAAAGGASSSHHSSSSSSAGGGGGSRSGSGGSSSSSTTQTLRPILPRPAAFNLTFSAAAQAAPPTGAPVLANYIPYQFYPSVVQQQGGGGGGGGTGGNVVQYAVQLVQPNHQYLPSYSMNMNKMGVVEGHVDPTLTTMTTTISPPTSYDPNANPNPRNNDCTQWEQQQQQLLQQQCQNHQVINAKEDMIMNSLVGSVGSSLSLVSSSSPASMAVGDSVSDPTMAIVGCGEPSSPSLWSLTNDDEYPPPSIWDYGDPSFDF
BhABI4-1	MDTNNATTPSPPPHATTATASPPRTNNRKTKGKGGPDNAKFKYRGVRQRSWGKWVAEIREPRKRTRRWLGTFATAEDAARAYDRAAVILYGSRAQLNLQQPSNGSNNSNSTGATAAGTSTTSASSGGRSGTGSHSSTSSSTTLRPILPRPAAFNLTFSPNSQTTPSNIPILANYMPYTFYPTVQQNTNCGGKYAVQLVQQPQYLPYMNNVEDPTLRMSTSTPTSYDPNIDTNPRRTPLQQCENYHQPVKEDINNINSNINSLVGAVGANLSIVGDLVSDPTTVVGGDPFWSLTNDDEYPPPSIWDYGDPSFDF
BhABI4-2	MDTNIDSNLTTTPSPPPHATTATGSPPRTNNRKSKGKGGPDNAKFKYRGVRQRSWGKWVAEIREPRKRTRRWLGTFSTAEDAARAYDRAAVILYGSRAQLNLQQPSDGSNNNNSTGATAAGTGTTSTFSRGRSGTSTGASSSTTTTLRPILPRPAAFNLTFSPSQTPPSNIPILANYMPYQFYPTVQQNTNCGGKYAVQLVQQPPYMPYMNKDSHVNVVVEDPTLRMSTSTPTSYDPNSDTNPRRTSLQQCDNYHQPMKEDMSNNINSLVGAVGANLSIVGDSVSDPTTAVGGDPFWSLTNDDEYPPPSIWDYGDPSFDF
EcABI4-1	MVHRKNEYNKKRTVWLLGKNLVAGKVNRRSSPENKKIGFAVYQWKICSPQNLLAGKLIRRKNVAAKTAPENGLREAGKRGHDHKNTLNNNTTNSPPTTTTTTTSSGGGGSKKSKGSKGGPDNSKFKYRGVRQRSWGKWVAEIREPRRRTRRWLGTFSTAEEAARAYDRAAVTLYGSRAQLNLQQPPSTDGATTATTAATSSNTSSSSSSSSRARSSSSTTQNLRPILPRPAAFKSHAPPPFFDNYYPYRQIYPTSDGNSTNIVVQQYPQHHMPHFLPFLDIGPTLPFLDSNPNPNNPNFTSNYNNYNCDEHKEKKPQEDCDNNDNKMNALVGSRLSLVSSCSPPIDGGGGGESSVSDPTTVVGGPTSPSFWSYTHDDEYPPPSIWDYGDPSFDF
EcABI4-2	MDTNDSHLPNNTSSPPPPTTTTTPSPPRNNNRKSKGKGGPDNSKFKYRGVRQRSWGKWVAEIREPRKRTRRWLGTFATAEDAARAYDRAAIILYGTRAQLNLQQPSDDGCNPATATSTSQASSRGRGGGGSSSSSSSTQTLRPILPRPANFNFTFSPNSQMTTNSNVPILANYMPYNPYYPTVQQSTNCGGNLVQYSMQLVQPHQYLPYPNHLNKISSIGEDPTSTSYDPIANVNPRIIDNIISSQRGGQELQLQPTQQFQNCQPMKDEVNSLVGLVGSSLSLVSNSSPTMPVGDSVSDPTSMVAGGEPSSPSLWSLTNDDEYPPPSIWDYGDPSFDF
RlABI4	MDTDNNNVNNSHLPTTSSPPPPTTSPPRNNHRKSKGKGGPDNSKFKYRGVRQRSWGKWVAEIREPRKRTRRWLGTFATAEDAARAYDRAAVILYGARAQLNLQQPSPDGCNNNSNSTAATSASSSPRGGGGSGSSSSSSTTQTLRPILPRPAAFNLTFAPSQTTPSNVPILANYMPYPYYPTVQQSTNCGGNIVQYALQLVQPHHHQYLPYANLNKIRMGEGEDPTSRVTTASTNPTSYDLNTNVSPRDKKISQQQQLQPMRQQFENLRPMKEEVNSLVGSVGSSLSLVSNSSPTMVAGDSVSDPTVAAGGGEPSSPSLWSLTNDDEYPPPSIWDYGDPSFDF
QrABI4	MEENPSQQHTKPTESTNAIISNATTTSNCTNSTSSNNRKCKGKGGPDNNKFRYRGVRQRSWGKWVAEIREPRKRTRKWLGTFATAEDAARAYDRAAIILYGSRAQLNLQPSNSSSQSSSSSARGGSSSSSSSTQTLRPLLPRPSGFGFSFSSAPSMTTVPFGLYPSPLLCANNIVQSPQQQQIVQQFNQYQPCDGTVTPTTTTTTTTSYPNPNDQQQHEGFLYNEFNRLVASVDSNLTLNTTQPGVAPVGPDPIGAIGPGSPPMWPLTNEEEYTPSLWDYGDPDQYVDDPFLFDF
QsABI4-1	MEENPSQQHTEPTESTNTNIPNTTTTSNCTNSTSSNNRKCKGKGGPDNNKFRYRGVRQRSWGKWVAEIREPRKRTRKWLGTFATAEDAARAYDRAAIILYGSRAQLNLRPSNSSSQSSSSSARSGSSSSSSSSTQTLRPLLPRPSGFGFTLSSAPSMNTVPFGLYPSPLLCANNIVQSPQQQQIVQQFNQYQPCDGTVTSTTTTTTTTLYPNPNDQQQHEGFLYNEYNRLVASVDSNLTLNTTQPGVAPVGPDPIGAIGPGSPPMWPLTNEEEYTPSLWDYGDPDQYVDDPFLFDF
QsABI4-2	MEENPSQQHTEPTESTNTNIPNTTTTSNCTNSTSSNNRKCKGKGGPDNNKFRYRGVRQRSWGKWVAEIREPRKRTRKWLGTFATAEDAARAYDRAAIILYGSRAQLNLRPSNSSSQSSSSSARSGSSSSSSSSTQTLRPLLPRPSGFGFTLSSAPSMNTVPFGLYPSPLLCANNIVQSPQQQQIVQQFNQYQPCDGTVTSTTTTTTTTLYPNPNDQQQHEGFLYNEYNRLVASVDSNLTLNTTQPGVAPVGPDPIGAIGPGSPPMWPLTNEEEYTPSLWDYGDPDQYVDDPFLFDF
QlABI4	MEENPSQQHTKPTESTNTIISNATTTSNCTNSTSSNNRKCKGKGGPDNNKFRYRGVRQRSWGKWVAEIREPRKRTRKWLGTFATAEDAARAYDRAAIILYGSRAQLNLQPSNSSSQSSSSSARGGSSSSSSSTQTLRPLLPRPSGFGFSFSSAPSMTTVPFGLYPSPLLCANNIVQSPQQQQIVQQFNQYQPCDGTVTPTTTTTTTTSYPNPNDQQQHEGFLYNEFNRLVASVDSNLTLNTTQPGVAPVGPDPIGAIGPGSPPMWPLTNEEEYTPSLWDYGDPDQYVDDPFLFDF
CavABI4-1	MALLLNQQKVQEQNAFLFCFALWVFFNKRSKKCSNLASFYKITDTDAAATIATADNCSSSRKCKGKGGPNNSKFRYRGVWQRSWGKWVAEIREPRKRTCKWLGTFTTAEAAARAYDHAAIILYGSRAQLNLQPSSGSLSHSYSSTRGTSSSSSTQTLRPLLPRPSGFLLREDTEMERELEEKRNYAGYFGRNN
CavABI4-2	MSSSETTTTTRKRKSRAVETLAQWKECNVDTKRSGKLQAIGSKKGCMKGQGGPENSLCTYRGVRQRTWGKWVAEIRVPNGGNRLWLGTFTNSLEGARAYDEAAKKMYGPRARLNFPAGLGSTTTSNYPESIATSSAVEDRADSQHSVVPEIQEDLPLMDDDGMFDLDSIPELFNDDYFEKLGSFFDDGQLGCLDVDQCSKASSYVRSLLFNDDFFENMGSTTTSNNSAVFAVDESTPVSPNLWNEDVESIAFADNEAAFEDIAHISPNVQNEAGKDDFFKDMESFFDNVSQLGFDQCGKPSSNLTQSWDLAPSGVS
CavABI4-3	MDDSHHPPQETHPPIPSFSSITDKITDTDAAATTATADNCSSSRKCKGKGGPDNSKFRYRGVRQRSWGKWVAEIREPRKRTRKWLGTFTTAEDAARAYDRAAIILYGSRAQLNLQPSGGSSPHSSSSTRGTSSSSSTQTLRPLLPRPSGFSFTFSSTSSTLPTMPSSGIVPYGIYPTVSPSVLCPNNMVQNPQQTVQQYQYHHQPSDWTTVADGVDRTATTSYSNPNHHQGYLCNDISSLVGSVGSSLSLSTSPLAAPVVPDPVGAVLGPVSPSMWPLTSDVDYTPSLLDYCDPEYGDPFLFDFKY
AgABI4	MDDSTPTHHPPQDTDPPIPSFSSITDKIKDSDGTSSSSSTSSRKCKGKGGPDNSKFRYRGVRQRSWGKWVAEIREPRKRTRKWLGTFTTAEDAARAYDRAAIILYGSRAQLNLQPSVGSSSHLSSSTRGSSSSSSTQTLRPLLPRPSGFSFTFSSTSSTLPMMASSGIVPYGIYPSSVSPSVLCPNNMVQNPQQTVQQYQYHQPFDGTTVGDVVDRTATTSYPTPNNQQQQQHQSYLYNDISSLVGSVGSSLSLSSPPLVAPVAPDPVGAVLGPVSPSMWPLTNDVEFTPSLLDYCDPEYGDPFLFDFKY
JrABI4	MDDSAPTLHLPQDTDSPIPPFSSITDNTKSSDGTTTTSADNSNCTNSSSSTSRRCKGKGGPDNNKFRYRGVRQRSWGKWVAEIREPRKRSRKWLGTFATAEDAARAYDRAAIILYGSRAQLNLQPSGGSTSQSSASTRGGSSSSSTQTLRPLLPRPSGFGFTFSSTPSTLPTMSSSGIVPYGIYPSGSPSILSLNNMVQNPQQMVQQYQYHQSCDGTVGDGVDRAATTTSYQNPCHQHSYQQQHQNYLYNDINSLVGSVDSSLSLSKQPVVAPVAPDPVGAVGPGSPSVWPLTNDEVYAPNLWDYGDPEYDNPFLFDNF
JjABI4	MDDSAPTLHLPQDTDSPIPPFSSITDNTKSSDGTTTTSADNSNCTNSSSSTSRRCKGKGGPDNNKFRYRGVRQRSWGKWVAEIREPRKRSRKWLGTFATAEDAARAYDRAAIILYGSRAQLNLQPSGGSTSQSSASTRSGSSSSSTQTLRPLLPRPSGFGFTFSSTPSTLPTMSSSGIVPYGIYPSGSPSILSLNNMVQNPQQMVQQYQYHQSCDGTVGDEVDRTATTTSYQNPCHQHIYQQQHQNYLYNDINSLVGSVDSSLSLSTQPVVAPVAPDPVGAVGPGSPSVWPLTNDEVYAPNLWDYGDPEYDNPFLFDNF
CiABI4	MDDSAPTLHLPQDTDSPIPPFSSITDNTKSSDGTTTTSADNSNCTNSSSSTSRRCKGKGGPDNNKFRYRGVRQRSWGKWVAEIREPRKRSRKWLGTFATAEDAARAYDRAAIILYGSRAQLNLQPSGGSTSQSSASTRGGSSSSSTQTLRPLLPRPSGFGFTFSSTPSTLPTMSSSGIVPYGIYPSGSPSILSLNNMVQNPQQMVQYQYHQSCDGTVGDGVDRAATTTSYQNPCHQHSYQQQHQNYLYNDINSLVGSVDSSLSLSTQPVVAPVAPDPVGAVGPGSPSVWPLTNDEVYAPNLWDYGDPEYDNPFLFDNF
CsatABI4	MEEPFQQHTKPTESTNTNSSNTTTTSNCTNSTSSNSRKCKGKGGPDNNKFRYRGVRQRSWGKWVAEIREPRKRTRKWLGTFATAEDAARAYDRAAIILYGSRAQLNLQPSNSSSQSSSSSTRGGSSSSSSSTQTLRPLLPRPSGFGFTFSSASSMNTVPFGLYPSPLLCANNIVQSPQQQQIVQQLNQYQPCDGTVTPTTTTTTTTTTTTSYPNPNDQQQHEGFLYNEFNRLVASVDPSLTLNTTQSGVAPVGPDPIGAIGPGSPPMWPLTNEEEYTPSLWDYGDPDQYVDDPFLFDF
FcABI4	MEDPPISSITEKTTTNGDDNSNCTNSTSSNSRKCKGKGGPDNNKFRYRGVRQRSWGKWVAEIREPRKRTRKWLGTFATAEDAARAYDRAAIILYGSRAQLNLQPSGPSSQSSSSSTRGGSSSSSSNAQTLRPLLPRPSGFGFTFPSTSSTIPMMPSSNINVPYGIFPSASPYNIAQSSPQQQQMVQHQQYNQYQPCDGNHGTVNIDGLDHITTTTTTTTTTSYPNPNDLQGFMYNDINTLVGSVGSNLSLNNNNTTTQPVVAPVGPDPVGAIGPGSPSMWPPLTNEEDYTPSLWDYGDPFLFDF
CusABI4	MDPDHSPSSSSSHLLPQPKPLDHSSPSPSSPSPSSSNPSDSSPNNNNNNNGARKRKGKGGPDNNKFRYRGVRQRSWGKWVAEIREPRKRTRKWLGTFSTAEDAARAYDRAAIILYGSRAQLNLQSTSPNNNYSSSNSSSSSSSSSRSSSSTSLRPLLPRPALSSTFSFSSMASSLPLMPSPQSFTAIYPPPPSLIYPNLLHNQYPAQVTQHPTHEIITSSTTTVTNSTPPISTIATPSSPTTSYSQNPNNPTLLLSSPLPPLPSDLILGPIGPSSPAVGWPSLDVNDDDYLPSLWDYHDPFFFDF
CmoABI4	MDDHSPSSSFPHPPRDHPSSSSSSPSPDPNSPLLPPPNPPPPSNTTPSSPTPTNGARKRKGKGGPDNNKFRYRGVRQRSWGKWVAEIREPRKRTRKWLGTFSTAEDAARAYDRAAIILYGSRAQLNLQAASPNSSSSSHSSSSQSNSRSNNLQTLRPLLPRPAAAAFSFSSMASSLPIMTSHQSSSSNSNSSNFLPYGVYPSPGFTLMCPNLVHQYPPQLTQHPHAFSAPSNEIPSTSTVTTSIATPSPPSTTSYHQNPNPLLVASPQINPSPVAPPPLVSDLVVGPIGPGSPAVGWPLENDEDYLPSLWDYGDPFFFDL
CmaABI4	MDDHSPSSSFPHPPRDHPSSSSSSPSPSPDPNSPLLPPPNPPPPPPPSTSANTTPSSPTPTNGARKRKGKGGPDNNKFRYRGVRQRSWGKWVAEIREPRKRTRKWLGTFSTAEDAARAYDRAAIILYGSRAQLNLQASSSSSHSSSSSQSSSRSNNLQTLRPLLPRPAAAAAFSFSSMASSLPIMTSHHSSSSSNSSNFLPYGVYPSPGFTLMCPNLVHQYPPQLTQHPHAFSAPSNEIPSTSTVTTTIATPSQPSTTSYHQNPNPLLVASPQINPTPVAPPPLVSDLVVGPIGPGSPAVGWPLENDEDYLPSLWDYGDPFFFDL
CpeABI4	MDDHSPSSSFPHPPRDHPSSSSSSPSPSPDPNSPLLPPPNPTHPPPPPLPPSPSANTTPSSSPTPTNGARKRKGKGGPDNNKFRYRGVRQRSWGKWVAEIREPRKRTRKWLGTFSTAEDAARAYDRAAIILYGSRAQLNLQASSPNSSSSSHSSSSQSNSRSNNLQTLRPLLPRPAAAAAAFSFSSMASSLPIMTSHQSSSNNSNSSNFLPYGVYPSPGFTLMCPNLVHQYPPQLTQHPHAFSAPSNEIPSTSTVTTSIATPSPPSTTSYHQNPNPLLVASPQINPTPVAPPPLVSDLVVGPIGPGSPAVGWPLENDEDYLPSLWDYGDPFFFDL
CmABI4	MDPDHSPSSSSSHLLPQPKPLDHSSPSSPSPSSSNPSDSSPNNNNNINNNNNNNGARKRKGKGGPDNNKFRYRGVRQRSWGKWVAEIREPRKRTRKWLGTFSTAEDAARAYDRAAIILYGSRAQLNLQSTSPNNNYSSSNSSSSSSSSRSSSSTSLRPLLPRPALSSTFSFSSMASSLPLMPSPQSYTAIYPPSSSLIYPNLLHNQYPPQLTQHPTHEIITSSTTTVTNCTPPISTTATPSSPTTSYSQNPNNPTLLLASPLPPLPSDLILGPIGPSSPAVGWPSLDINDDDYLPSLWDYHDPFFFDF
CuaABI4-1	MDDHSPSSSFPHPPRDHPSSSSSSPSPDPNSPLLPPPNPPPPPPPPSNTTPSSPTPTNGARKRKGKGGPDNNKFRYRGVRQRSWGKWVAEIREPRKRTRKWLGTFSTAEDAARAYDRAAIILYGSRAQLNLQASSPNSSSSSHSSSSQSNSRSNNLQTLRPLLPRPAAATAAAAFSFSSMASSLPIMTSHQSSSSNSNSSNFLPYGVYPSPGFTLMCPNLVHQYPPQLTQHPHAFSSPSNEIPSTSTVTTSIATPSPPSTTSYHQNPNPLLVASPQINPTPVAPPPLVSDLVVGPIGPGSPAVGWPLENDEDYLPSLWDYGDPFFFDL
CuaABI4-2	MDDHSPSSSFPHPPRDHPSSSSSSPSPDPNSPLLPPPNPPPPPPPPPSNTTPSSPTPTNGARKRKGKGGPDNNKFRYRGVRQRSWGKWVAEIREPRKRTRKWLGTFSTAEDAARAYDRAAIILYGSRAQLNLQASSPNSSSSSHSSSSQSNSRSNNLQTLRPLLPRPAAATAAAAFSFSSMASSLPIMTSHQSSSSNSNSSNFLPYGVYPSPGFTLMCPNLVHQYPPQLTQHPHAFSSPSNEIPSTSTVTTSIATPSPPSTTSYHQNPNPLLVASPQINPTPVAPPPLVSDLVVGPIGPGSPAVGWPLENDEDYLPSLWDYGDPFFFDL
HpABI4	MSGGAAVSDTPDDIHQSPQNTTFIFHDSPPALSGGSSSSAVADGGGSSKNKKCKGKGGPDNGKFRYRGVRQRSWGKWVAEIREPRKRTRRWLGTFATAEDAARAYDRAAVILYGSRAQLNLQPSVGGADGVGLGGADAGDPSSQSRNRTSSSSAQTLRPLLPRPSGFGLTFSNQPPPPPPQQHAVGGMGANYIPYGMYGAVQYPNMSQEHVGIAQHHEYGMADMNVESDPTAKVEAAATSFYPNPSINNHHHHDNFHQFGYDEINSLVGSSLSLESTHPPPPPPPPPPPPPVAEPSVVLNGYVSSPSWALGGEDELPSTNIWDYSDSFLFDSL
PtaABI4	MAIYVRIYPLTMSGGGAVSDSDIHQSPQQSFIFDDSPPLPGGSSADAATSDVGGSSKSKKCKGKGGPDNGKFRYRGVRQRSWGKWVAEIREPRKRTRRWLGTFATAEDAARAYDRAAVILYGSRAQLNLQSSGGGADGVGGADGGDSSSQSQNRTSSSTAQTLRPLLPRPSGFGLTFSNPAPPHAVGVIEANYFPYGLYTTVQYPNIVQEQVGIAQHQYGMADMNVEADPTGTETTSFYPNPSINNHNQQQQPDHQNFQHFGYDEMNSLVGSNLSLESTQPVPALPVADPSAVLNGYVASPSWPLGSEDEFPPTNIWDYSDSFLFDSL
PhABI4-1	MSGGGAVSDTNIHPSPQQTFIFTDSPPVSGLSSAAATSDGGGAGGSSKYKKCKGKGGPDNGKFRYRGVRQRSWGKWVAEIREPRKRTRRWLGTFITAEDAARAYDRAAVILYGSKAQLNLQPSGCGADGVGGADVGDSSSHSRNRTSSSTTQTLRPLLPRPSGLGLTFSNPAPPPNAVGRMGANYIPYGMYATVQYPNILQEQAGIAQHQYGMDDRNLEADLTAKETQTTSFYPNPSSINNDRHQHQQPDGQQNLQHFGYDEINSLMGSSMSLESTQPVPSPTADPSAVLNGYAASPSWPLGSEDEFPTTDIWDYGDSFLFDSL
PhABI4-2	MTVGRKPLTMSGGGAVSDSDIHQSPQQSFIFDDSPPLPGGSSADAATSDVGGSSKNKKCKGKGGPDNGKFRYRGVRQRSWGKWVAEIREPRKRTRRWLGTFATAEDAARAYDRAAVILYGSRAQLNLQSSGGGADGVGAGGADVGDSSSQSRNRTSSSTAQTLRPLLPRPSGFGLTISNPAPPLAVGGIEANYFPYGLYTTVQYPNIVQEQVGIAQHQYGMADMNVEADPTGTETTSFYSNPSINNHHQQQQPDHQNFQHYGYDEMNSLVGSNLSLESTQPVPALPVADPSAVLNGYVASPSWPLGSEDEFPPTNIWDYSDSFLFDSL
PebABI4-1	MPNEAKPYYTLPHFPIYLFLILILHLSYQPLTMSGGGAVSDSDIHQSPQQSFIFDDSPPLPGSSTADAATSDVGGSSKNKKCKGKGGPDNGKFRYRGVRQRSWGKWVAEIREPRKRTRRWLGTFATAEDAARAYDRAAVILYGSRAQLNLQSSGGGADGVGGADVGDSSSQSRNRTSSSTAQTLRPLLPRPSGFGLTFSNPAPPHAVGGIEANYFPYGMYTTVQYPNIVQEQVGIAQYQYGMADMNVETDPTGTETTSFYPNPSTNNHHQQQQPDQQNFQHFGYDEMNSLEVSNLSLESITQPVPALPVADPSAVLNGYVASPSWPLGSEDEFPPTNIWDYSDSFLFDSL
PebABI4-2	MSGGGAVSDTNIHSSPQQNFIFTDSPPVSGLSSAAAASDGGGAGGSSKYKKCKGKGGPDNGKFRYRGVRQRSWGKWVAEIREPRKRTRRWLGTFATAEDAARAYDRAAVILYGSRAQLNLQTSGCDADGVGGADVGDSSSHSRNRTSSSTTQTLRPLLPRPSGLGLTFSNPPPAPHAVGGMGANYIPYGMYATVQYPNILQEQVGIAQHQYGMDDRNLEADPTAKETQTTSFYPNPSSMNNDHHQHQQPDDQQNLQHFGYDDINSLVDSSMSLESTQPVPPPVADPAAVLNGYAASPSWPLGSEDEFPPTNIWDYGDSFLFDSL
OgABI4	MSGAATSNPNPHPPQDDDVLHNNDDHLPTADSPGGATSKRPKGKGGPDNAKFRFRGVRQRSWGKWVAEIREPRKRTRRWLGTFTTAEDAARAYDRAAIVLYGSRAQLNLQPSGGGETGGNGGAGSVGSSSQSSSRSTSSSTQTLRPLLPRPSGFGLNFSTPSAAVQMPPPSANFSQYGLYPVVQYTNIVPQLAPQQQIGAMTPAGQQLEIDRTTRLKSETTSSYQNPNNYQNPNNKINNSFYNNIDTAADYRQHLQENHHNLQHFQSTGYDDNMMGSLVGSVDSSLSITSTGPVAAPAISDPATAFYGYETSPSWPLGAGEDEYPPTNLWDYGYPPFSFDSI
OmABI4	MSGAAATSNPNPHPPQDDDVLHNNEDHLPTADDSPSGATSKRPKGKGGPDNAKFRYRGVRQRSWGKWVAEIREPRKRTRRWLGTFTTAEDAARAYDRAAIILYGSRAQLNLQPSGGGDTGGSGGAGSGGSSSQSSSRATTSSTQTLRPLLPRPSRFGLNFSTPSAAVQMPPPSANFSQYGLYPGVQYPNIVPQLAPQQQIGAMAHAAQQLEIDRTIRSKSEKTSYYQNPNIKNNNNIYNNIDTATDYRDHHQENHHKYLQQHFQSTRYDDNMMGSLVGSVDSGLSITSTGPVAAPTDPAAAFHGYETSPSWPLDAGEDEYPPASLWDYGYPPFSFDSI
OhABI4	MSGAAATSNPNPHPPQDDDVLHNNEDHLPTADDSPSGVTSKRPKGKGGPDNAKFRYRGVRQRSWGKWVAEIREPRKRTRRWLGTFNTAEDAARAYDRAAIILYGSRAQLNLQPSGGGDTGGSGSAGSGGSSSQSSSRSTTSSTQTLRPLLPRPSGFGLNFSTTSAAAQMPPPSTNFSQYGLYPGVQYPNIVPQLAPQQQIGAMAHAAQQLEIDRTIRSKSEKTSSYQNPNIKNNNNIYNNIDTATDYRHNLQENHHKYLQQHFQSTGYDDNMMGSVVDSGLSITSTGPVAAPPITDPAAAFHGYETSPSWALDAGEDEYPSTSLWDYGYPPFSFDSI
CfoABI4	MSGAAIITDPNPRTTPPPMENDVVVHDLNQPITDPSAAKLKPKPKGGPDNSKFRYRGVRQRSWGKWVAEIREPRKRTRRWLGTFSTAEEAAHAYDSAAILLYGSRAQLNLQPSFDDGSGGGSGGSSSLPRSSSFTSTQDLRPLLPRPSGYGLMFSPPAPPQILPSAVGFSQHGLYHAVQYPNLVPELGSPQAMAQQQYEMNCLRIGNTEGGPTIIRAKTETASSYPNPNDDDKNIYYDDTKNDFHPQLKPNRQNLDMPVGYDDSSEPPAAAETSDPVEEEYNGYVTSAVWPMGGEDDYNPTSLWDYGDPFLFDSI
SheABI4	MSGSAPPDPKSQHHPTTPDDQNATAAAGASSSPVADGKRPRSRGGPDNSKFRYRGVRQRSWGKWVAEIREPRRRTRRWLGTFATAEEAARAYDRAAIVLYGPRAQLNLTTPEEAAATALPPVSGSGASSSSSSGCPQYGLYPAVQHPNAGLEPNVSAFAQQLYGASDVCIGSENTLDDVSARAQFDTTSYYPNPNVDDGETDRIAANFLNLQDSNNNFGSVGFDENIGSFGSCASAEMAPPPPLPPVTDPAASLFSGYVSSPTWPLAGEDDYTTPGLWDYGDPFLFDSDI
OeeABI4-1	MSSSGVDSNNPNIITTSAHPISTISNATTSTTTSSDSATSNGGDNSKSNKKGKGKGGPDNGKFKYRGVRQRSWGKWVAEIREPRKRTRRWLGTFATAEDAARAYDRAAVILYGSRAQLNLQPSGGGGSASGGGGCGGASSQSSSRSSSSSTQTLRPLLPRPSGFGLTFSTPPLPPPVASIGGVANYVPYGFYSIEQYPTIIHGTQNLGLGHQRYGPSDVKNIEAGPTIPNPNNHQQQNFQDFHSQHRQNNFPYDQINSIATVGPSFSLATPQPVVPPDVSDPVVSSAAGCAASPLWPLTNDDEYPTTNIWDYGDPFLFDI
OeeABI4-2	MSSSGVDSNNPNIITTSAHPISTISNATTSTTTSSDSATSNGGDNSKSNKKGKGKGGPDNGKFKYRGVRQRSWGKWVAEIREPRKRTRRWLGTFATAEDAARAYDRAAVILYGSRAQLNLQPSGGGGSASGGGGCGGASSQSSSRSSSSSTQTLRPLLPRPSAFGLTFSTPPLPPPVASIGGVANYVPYGFYSIEQYPNIIHGTQNLGLGHQRYGPSDVKNIEAGPTIPNPNNHQQQNFQDFHSQYRQNNFPYDQINSIGTVGPSFSLATSQPVVPPDVSDPVVSSATGCAASPLWPLTNDDEYPTTNIWDYGDPFLFDI
OeeABI4-3	MSADSNNPNNIITCGHPISVTTTSSDSTTATGVDISKSNKRGKGKGGPDNGKFKYRGVRQRSWGKWVAEIREPRKRTRRWLGTFATAEDAARAYDRAAVILYGSRAQLNLQISGGGGSASGASGQSSSRSSSSSTQNLRPLLPRPSGFGLTFSTPPLPPPVASVGGVANYVPYGFYSIEQYPNVVQSTQNLGLVHQRYGTSDVKNIESGPTIPNPNNHQQQNFQDLHSQQRQNYCVYDQINSIANVAPSFSQAITEPLVAPDISDPVVPDSAASPALWPLPIDDDEYPTANIWDYDDPFLFDI
OeABI4-1	MSSSGVDSNNPNIITTSAHPISTISNATTSTTTSSDSATSNGGDNSKSNKKGKGKGGPDNGKFKYRGVRQRSWGKWVAEIREPRKRTRRWLGTFATAEDAARAYDRAAVILYGSRAQLNLQPSGGGGSASGGGGCGGASSQSSSRSSSSSTQTLRPLLPRPSGFGLTFSTPPLPPPVASIGGVANYVPYGFYSIEQYPTIIHGTQNLGLGHQRYGPSDVKNIEAGPTIPNPNNHQQQNFQDFHSQYRQNNFPYDQINSIATVGPSFSLATSQPVVPPDVSDPVVSSATGCAASPLWPLTNDDEYPTTNIWDYGDPFLFDI
OeABI4-2	MSADSNNPNNIITCGHPISVTTTSSDSTTATGVDISKSNKRGKGKGGPDNGKFKYRGVRQRSWGKWVAEIREPRKRTRRWLGTFATAEDAARAYDRAAVILYGSRAQLNLQISGGGGSASGASGQSSSRSSSSSTQNLRPLLPRPSGFGLTFSTPPLPPPVASVGGVANYVPYGFYSIEQYPNVVQSTQNLGLVHQRYGTSDVKNIESGPTIPNPNNHQQQNFQDLHSQQRQNYCVYDQINSIANVAPSFSQAITEPLVAPDISDPVVPDSAASPALWPLPIDDDEYPTANIWDYDDPFLFDI
AdiABI4-1	MTSGVDSNNPNIIFTSGHPISAISHATTSTTTSSDSATSTGGDNNNSNKRGKGKGGPDNGKFKYRGVRQRSWGKWVAEIREPRKRTRRWLGTFATAEDAARAYDRAAIILYGSRAQLNLQPSGGGGSASGGDSSCQSSRSSSSSTQTLRPLLPRPSGFGLTFSTPPLPPPSSMGSVANYVPYGFYSIEQYPNIVHSTQNLGLGHQRYGPSDMKNIEAGPTIPNPNNHQQPNFQDLHSQQRQNNCLYDQINSIAGTVGPSFSLATTQPAVAPAASDPVISAVTGCAASPALWPLTNDDEYPTANIWDYGDPFLFDI
AdiABI4-2	MTSGVDSNNPNIIFTSGHPISAISHATTSTTTSSDSATSTGGDNSKSNKRGKGKGGPDNGKFKYRGVRQRSWGKWVAEIREPRKRTRRWLGTFATAEDAARAYDRAAIILYGSRAQLNLQPSGGGGSASGGDSSCQSSRSSSSSTQTLRPLLPRPSGFGLTFSTPPLPPPSSIGGVANYVPYGFYSIEQYPNIVHSTQNLGLGHQRYGPSDMKNIEAGPTIPNPNNHQQPNFQDLHSQQRQNNCLYDQINSIAGTVGPNFSLATTQPAVAPAASDPVMSAVTGCAASPALWPLTNDDEYPTANIWDYGDPFLFDI
FoABI4-1	MTSGVDSNNPNIIITSGHPISAISHATTSTTTSSDSNTSTGGDNSKSNKRGKGKGGPDNGKFKYRGVRQRSWGKWVAEIREPRKRTRRWLGTFATAEDAARAYDRAAIILYGSRAQLNLQPSGGGGSGGDSSCQSSSRSSSSSSTQTLRPLLPRPSGFGLTFSTPPLPPPVASIGGVANYVPYGFYSIEQYPNIVHSTQNLGLGHQRYGPSDMKNIEAGPTIPNPNNHQQPNFQDLHSQQRQNNCLYDQINSIAGTVGPSFTLATTQPAVAPAAPDPVMSAVTGCAASPALWPLTNDDEYPTANIWDYGDPFLFDI
FoABI4-2	MDGEDPRDPTQESNFHSHLISVPPDATTTAAAATTSSDSATSSSRNNNHKKGKGKGGPDNGKFRYRGVRQRSWGKWVAEIREPRKRARRWLGTFATAEDAALAYDRAAIIFYGSKAQLNLQHLSGGDGGGDSSSSSKSSSRTNTSTSSSSTQTLRHLLPRPSGVGLTFSTPPPPEPPSAAGVVANYFPYGLYTTVQYPNILHSQQKLGMITHRPSDMKIEADRTIKESTGTRSSCKSPNSHHQQYLQHWQSQQYDEINSLLGSVASNLSLASNQQMEAPAVLDPSEVAVTGCWPSTNDEEYPPASIWDYGDSFLLDI
FmABI4	MSSSGVDSNNPNIIITSGHPISTISNATTSTTNSSDSATSNGGDNSNSNKKGKGKGGPDNGKFKYRGVRQRSWGKWVAEIREPRKRTRRWLGTFATAEDAARAYDRAAVILYGSRAQLNLQPSGGSGSASGDGGSGGASNQSSSRSSTQTLRPLLPRPSGFGLTFSTPPLPPHGGVANYVPYGFSSIEQYPNIVHSSQNLGLGHQMYGPSDVKNIEAGPTIPNPNNHQQQNFQDFHSQHRQNNCQYDQINSITTVGPSFTLANTEPVVAPDVSDPVVSSVTGCAASPLWPLTNDDEYPTTNIWDYGDPFFFDI
TwABI4-1	MDASESDPPPPDYSTTSATTTTTTKVGACSSDSSSRKCKGKGGPDNSKFRYRGVRQRSWGKWVAEIREPRKRTRKWLGTFATAEEAARAYDRAAVILYGNKAQLNLQPPGSSSSNSSSSSSRGGLSSSSSSTQTLRPLLPRPSGFGFSSSMPYGVVPNLVQIQQQYQTPMFGNVGGGNETNFAYSTDSNQHDYQYQYYCQQQQQGVEGSVYEDVNALVGSVTSSLSISTGTTPQVPVVAPPAPGLDLGNPVVTMDPGSPAVWPLTNEYEYPSTSSLWDYEDPSWFDF
TwABI4-2	MDASESDPAPLDLDYSTTTTTATITTPSTTTAGACSSDSNNSNSGSKSSSRKCKGKGGPDNSRFRYRGVRQRSWGKWVAEIREPRKRSRKWLGTFATAEDAARAYDRAALILYGNKAQLNLQPPGSSSSNSSSSSSSSSSSKSSSSTQTLRPLLPRPSGFGFTSSPVVPLVAAASSMPYGMIPNVDPTFLGSNLVQIQQQYQPAMLAGPCNVGGGNETNFAYSTDSNQHRYQYQYYGQQQRQQQEVEGSVYEDVNALVGSVSSSLSISATCTPQLPVAAPPAPGLDLGNPVGPMGPVSPAVWPLTNEDEYPSTSSLWDYEDTSWFDF
SpuABI4	MASSGHDRPPTQHPHIKTNTNNNPISVSNATAVTTNETTVAAASATSKKCKGKGGPDNSKFKYRGVRQRSWGKWVAEIREPRKRTRRWLGTFATAEDAARAYDRAAIMLYGSKAQLNLQPSGGGGGGGSSSQSANARSGGASSSTTQTLRPLLPRPSGFGGFGLTFPSSTCQSPSSTAAATMLPYGLHAATQYPNIVQNPSQLLMQQQPQQLYGQSNVKVRVLPAATAAASSYPNPYLHHNHHQNNYLYDQINSLVGSVGSSLCLSTYSQPAVAPVASDPAATVGFGSQAVWSSTSDDEYPPASIWDYGDPSFDF
MoABI4	MVDGGTTAHTKNINPPDQQPPLSPLSPTPVAASNTAVAPSPAKRSKGRGGPENGKFRYRGVRQRSWGKWVAEIREPRKRTRKWLGTFATAEDAARAYDRAAIVLYGSKAQLNLQPSPSVPLISSRGASSSSSSAQSLRPLLPRPALGPMSYLPYGLYPLVGSPSSVLCPSAVQNPHPHQQVVQQQGHESHQNQPPPSDVKTSVGGGAADPIITIQNPSHHHLHMGSLYDEISCLVGSVDASLSLSSEPAVELPGTEAGVGSWPESPLPLWAVTNDDEYPPAAFLWDYGDPNFLFDF
EguABI4	MSGAAISDPNIHLPRDHDEQNNDYNPIIPSLSTTTTSSDTASGGNNTTTPTTNGAKKGKGGAAGGKGGPDNGKFRYRGVRQRSWGKWVAEIREPRKRTRRWLGTFATAEDAARAYDRAAIILYGNKAQLNLQPSGSGGASNGGGVSGGSSSHSSSRTTTSSSSSSTQTLRPLLPRPAGFGLTFSAPPPQIPPPALVGMAANYPQYGLYPSTVQYPNNNIVPQQQMCLVQQQQQQYGSNNDFKIIEADPTIVRDQSSKYSSYPNPNPNPNPNPNNNNTDYYPQQIPDFNHLQSNVGYDEMSSYVGSVGSSLSNNAKTDHLPAAPAITDPAEVLNGYVTSPTWPLASEDDYPSTSLWDYGDPFLFDNI
ApaABI4	MSTALVHHLQTNSSLKTAAATATNSRLIKGKKEKPFTDLSTLNWVFSTAHLHHPHPPLLSPLSLSLSLSTILLHNSRRRLRAQPLTMSGAAAPPDTNHRLPQGQPCCNSTNPNPNPTNDPPIPTHPTTSSDSGGSTTTNKTTKRGRGKGGPDNSKFRYRGVRQRSWGKWVAEIREPRKRTRRWLGTFATAEDAARAYDRAAIMLYGSRAQLNLQPSGGGGTASGGPDSGGGSSHSSRSNSSSSSTQTLRPILPRPAGFGLTFSSPTPHQLPLASGSSTFVQYGLYPTVQYNPNLIPHQLPAAQQMGMAQQQFSADPTIKQPPSDPPASYPNPNCNDYDSHQQQQNLQQLHPTVVYDDFSSLVDSVGSSFSIASTEPLPPPPPPPPPPPPISDPSAVFNG…
SlABI4-1	MNSTSDNHQYPHPTNQQGKNTSEENSNKRGKGKGGPDNNKFRYRGVRQRSWGKWVAEIREPRKRTRRWLGTFATAEDAARAYDRAAIILYGSKAQLNLQPSGANATSSSSNSSKRGSTSSSSTTQTLRPLLPRPPSASFDFSFSSSSSTTLLPPNVLPPANNYGFYPAVQYVDGMSQNPHQKQAFGDNGYYLDTGMMLWSDSNPNPNPNPTEEQYQNQHQHNCSYESNVYTSVDATAPVVSDPVAAVASPDLWPSIVDDSDNYHPADIWDYGNDPFLFDF
SlABI4-2	MNSTSDNHQYPHPTNQQGKNTSEENSNKRGKGKGGPDNNKFRYRGVRQRSWGKWVAEIREPRKRTRRWLGTFATAEDAARAYDRAAIILYGSKAQLNLQPSGANATSSSSNSSKRGSTSSSSTTQTLRPLLPRPPSASFDFSFSSSSSTTLLPPNVLPPANNYGFYPAVQYVDGMSQNPHQKQAFGDNGYYLDTGMMLWSDSNPNPNPNPTEEQYQNQHQHNCSYESNVYTSVDATAPVVSDPVAAVASPDLWPSIVDDSDNYHPADIWDYGNDPFLFDF
StABI4-1	MNSTSAGSDNPHPTQDINHQEKSTSEEKSNKKGSKGKGGPDNNKFRYRGVRQRSWGKWVAEIREPRKRTRRWLGTFATAEDAARAYDRAAIILYGSKAQLNLQPSGANASSSSSNSSKRGSTSSTTQTLRPLLPRPPSGFDLSFSSSSSTLLPPNVLAPANNYLPYGFYPAVQYAEDISQNPQYSIQKQTFDDNYGYLDGETTKASGMIWSDSNSNPNPNPNPREEDQNQQYNQHNCLYDNVNTFVDAAPVVSDPVASPVLWPPIIDDNDNYHPADIWDYGNNDPFLFDF
StABI4-2	MNSTSAGSNNDQHPHPTQDLDLTNQEDKTTTASLTTQTSSEENSSSRNKKGSKGKGGPDNNKFRYRGVRQRSWGKWVAEIREPRKRTRRWLGTFATAEDAARAYDRAAIILYGSKAQLNLQPSGANATSSSSNSSKRGSATLSSTTQTLRPLLPRPPSGFDLSFSSSSSTLLPPNVLAPANNYIPYGFYPAVQYAEDISQNPQHSIQKQTFDDNYGFLDVAAVVSPIFWPPIADDNYNYHPADIWDYGNDPFLFDF
SdABI4-1	MNSTSTAAHHQYPHPNQDVNPTKSNHEEKPTTEETSSSSNKKGKGKGGPDNNKFRFRGVRQRSWGKWVAEIREPRKRTRRWLGTFATAEDAARAYDRAAIILYGSKAQLNLQPSGANTSSSSSTTSKRSSSTVQTLRPLLPRPPSGFDLSFSSSTLLAPNQFAAGNNYGFYPALQYSDDMSQNPHHLIQKDGHVEGETIKAAGIGIVWSDSNPNPNPRHHQQEGDQNQQYDQLQHQHNCLYDSNLNTSVGQSLCVCSTQMVDAAPVVSDPVLWPIADDNYHPADIWDYGNDPFLFDF
SdABI4-2	MNSTSTAAHHQYPHPNQDVNPTKSNHEEKPTTEETSSSSNKKGKGKGGPDNNKFRFRGVRQRSWGKWVAEIREPRKRTRRWLGTFATAEDAARAYDRAAIILYGSKAQLNLQPSGANTSSSSSTTSKRSSSTVQTLRPLLPRPPSGFDLSFSSSTLLAPNQFAAGNNYGFYPALQYSDDMSQNPHHLIQKDGHVEGETIKAAGIGIVWSDSNPNPNPRHHQQEGDQNQQYDQLQHQHNCLYDSNLNTSVGQSLCVCSTQMVDAAPVVSDPVATVASPILWPIADDNYHPADIWDYGNDPFLFDF
SpABI4-1	MNSTSADSNYHQYPHPTNQQGKNTSEENSNKRGKGKGGPDNNKFRYRGVRQRSWGKWVAEIREPRKRTRRWLGTFATAEDAARAYDRAAIILYGSKAQLNLQPSGANATSSSSNSSKRGSTSSSSTTQTLRPLLPRPPSASFDFSFSSSSTLLPPNVLAPSNNYGFYPAVQYADDMSQNPHQKQTFDDNGYHLDTGMMLWSDSNPNPNPNLTKEDQNQQYQHQHQQHNCLYESNVYTSVDATAPVVSDPVAAVASPDLWPSIVDDSDNYHPAHIWDYGNDPFLFDF
SpABI4-2	MNSTSDNHQYPHPTDQQGKNTSEENSNKRGKGKGGPDNNKFRYRGVRQRSWGKWVAEIREPRKRTRRWLGTFATAEDAARAYDRAAIILYGSKAQLNLQPSGANATSSSSNSCKRGSTSSSSTTQTLRPLLPRPPSASFDSSFSSSSTLLPPNVLAPANNYGFYPAVQYVDGMSQNPHQKQTFGDNGYYLDTGMMLCNVYTSVDATAPVVSDPVAAVASPDLWPSIVDDSDNYHPADIWDYGNDPFLFDF
SstABI4	MNSTSAGSNNDQYPHPTQDLDLTNQEDKTTTASLTTQTSSEENSSSSNKKGKGKGGPDNNKFRYRGVRQRSWGKWVAEIREPRKRTRRWLGTFATAEDAARAYDRAAIILYGSKAQLNLQSSGANATSSSSNSSKRGSATSSSTTQTLRPLLPRPPSGFDLSFSSSSSTLLPPNVLAPANNYYVPYGFYPAVQYADDISQNPQHSIQKQTFDDNYGYLDGETTKASGMIWSDSNSNPNPNPREEDQNQLYNQLQHQHNCLYDNVNTFVDAAPVVSDPVEAVVSPVFWPPIADDNYNYHPADIWDYGNDPFLFDF
SveABI4-1	MNSTSAGSNNPHPTQDINHQEKSTSELEKSNKKGKGKGGPDNNKFRYRGVRQRSWGKWVAEIREPRKRTRRWLGTFATAEDAARAYDRAAIILYGSKAQLNLQPSGANATSSSSNSSKRGSATSSSTTQTLRPLLPRPPSGFDLSFSSSSSTLLPPNVLAPANNYYVPYGFYPAVQYADDISQNPQHSIQKQTFDDNYGYLDGETTKASGMIWSDSNSNPNPNPNPREEDQNQQYNQLQHQHNCLYDNVNTFVDAAPVVSDPVAAVASPVLWPPIIDDNDNYHPANIWDYGNNDPFLFDF
SveABI4-2	MNSTSAGSNNHQYPHPTQDLDLTNQEDKTTTASLTTQTSSEENSSSNNKKGKGKGGPDNNKFRYRGVRQRSWGKWVAEIREPRKRTRRWLGTFATAEDAARAYDRAAIILYGSKAQLNLQPSGANATSSSSNSSKRGYATSSSTTQTLRPLLPRPPSGFDLSFSSSSTLLPPNVLAPANNYVPYGFYPAVQYADDISQNPQHSIQKQTFDDNYGYLDGETTKASGMIWSDSNSNPNPREEDQNQQYNQLQHQHNCLYDNVNTFADAAPVVSDPLAAVVSPVFWPPIADDNYNYHPADIWDYGNDPFLFDF
CanABI4	MNGTSAGPHHPHPTQDFNPINQEEKTITAVNDDTSTSNKRGKGKGGPDNNKFKFRGVRQRSWGKWVAEIREPRKRTRRWLGTFATAEDAARAYDRAAIILYGSRAQLNLQPSGVTTSSASSSTSSRRSSSSSTTQTLRPLLPRPSGFDFSFSSSAHIPPISPSTNVLAGGNYVPYEFYPAVQYADMAQNPQQYVPCGDDVYNESATTKAWTVCSDSNPNPGHQQQEDNNQQYQPQQQQNCLYDEINTLVGSVGPSLSLCSTQMVNAAPVVSDPVAAVGCPGYPVLWPNGDDNYPPADMWDYGNDPFLFDF
CchABI4	MNGTSAGPHHPHPTQDFNPINQEEKTITAVNDDTSTSNKRGKGKGGPDNNKFKFRGVRQRSWGKWVAEIREPRKRTRRWLGTFATAEDAARAYDRAAIILYGSRAQLNLQPSGVTTSSASSSTSSRRSSSSSTTQTLRPLLPRPSGFDFSFSSSAHIPPISPSTNVLAGGNYVPYEFYPAVQYADMAQNPQQYVPCGDDVYNESATTKAWTVCSDSNPNPRHQQPEDNNQQYQPQQQQNCLYDEINTLVGSVGPSLSLCSTQMVNAAPVVSDPVAAVGCPGYPVLWPNGDDNYPPADIWDYGNDPFLFDF
CgABI4	MNGTSAGPHHPHPTQDFNPINQEEKTITAVNDDTSTSNKRGKGKGGPDNNKFKFRGVRQRSWGKWVAEIREPRKRTRRWLGTFATAEDAARAYDRAAIILYGSRAQLNLQPSGVTTSSASSSTSSRRSSSSSTTQTLRPLLPRPSGFDFSFSSSAHIPPISPSTNVLAGGNYVPYEFYPAVQYADMAQNPQQYVPCGDDVYNESATTKAWTVCSDSNPNPGHQQQEDNNQQYQPQQQQNCLYDEINTLVGSVGPSLSLCSTQMVNAAPVVSDPVAAVGCPGYPVLWPNGDDNYPPADIWDYGNDPFLFDF
CahABI4	MNGTSAGPHHPHPTQDFNPINQEEKNITAVNDDTSTSNKRGKGKGGPDNNKFKFRGVRQRSWGKWVAEIREPRKRTRRWLGTFATAEDAARAYDRAAIILYGSRAQLNLQPSGVTTSSASSSTSSRRSSSSSTTQTLRPLLPRPSGFDFSFSSSAHIPPISPSTNVLAGGNYVPYEFYPAVQYADMAQNPQQYVPCGDDVYNESATTKAWTVCSDSNPNPGHQQQEDNNQQYQPQQQQNCLYDEINTLVGSVGPSLSLCSTQMVNAAPVVSDPVAAVGCPXKPKAY
NaABI4	MEDAMRRLNQESDIPLQTTTYTTKRSCGANKRSLKDGGGSSVGAVRYRGVRRRPWGRYAAEIRDPQSKERRWLGTFDTAEEAACAYDCAARAMRGVKARTNFVYPPSPTQPTSTNDGLTFLNIPNSFNYTCAKSFPYQAALKDLSNRQFLHSSNYLPSYGSSIRGVNGTTVATATQKSNDSLNMLLFRELLSSNSSNTTTTSLSSDTGFNNNMPLYEQLPLMFSRNNTSIGLNSSTSNLMNHTSSSSTFLPTTSNANIPSSSVMTLPKIENVHSLNNNSTCIDDDSGMDFFPSEPSDSGLLEEALNGFFPKPKPSKSEPFPSSSKGELSGVCNIPQQINDGLNSGFEFSQTSSSFPMYHQDFAANLQVSSGDNMMGDIFQYPDLLNIFAAKLQNS
NsABI4	MNTSLNAQHLIPSQTVPIPSEEKTTTVSSATVSDTTSTSTSSNCNKKSKGKGGPDNNKFRYRGVRQRSWGKWVAEIREPRKRTRRWLGTFATAEDAARAYDRAAIILYGSRAQLNLQPSTGNNSSSSSQTKKLSSSSSTQTLRPLLPRPSGFGFTSFSSPNTAPPVSNSVGAGCGYVPYGFFPAVQYSQQLVQPHHHQQQQYAICDGYGPEADNLAHEAGTPCSYSSPNPNPSHNQEKPPKQEDQSSHHEYQSQQQNCLYDETVNPFVGSSMSFCSTQTMAAPVVSDPVAVMGGPGSPVFWPDDSNYPAVNFWDYSYDSFMFDF
NtoABI4	MNTSPNAQNLIPSQTVPIPSEEKTTTISSATVSDTTSTSTSSNSNKKGKGKGGPDNNKFRYRGVRQRSWGKWVAEIREPRKRTRRWLGTFATAEDAARAYDRAAIILYGSRAQLNLQPSTGNNSSSSSQSSKKSSSSSSTQTLRPLLPRPSGFGFTSLSSPNTAPPVSNSVGAGCGYVPYGFFPAVQYSQQLVQPHHHHHQQQQQQYAICDGYGPEADNLAHEAGTTCSYSSPNPNPSHIQEKPPKQEDQSSHEYQNQQQNRLSDETINPFVGSSMSVCSTQTMAAPVVSDPVAVMGGPGSPVFWPTNDDSNYPAVNFWDYSYDSFLFDF
NtABI4-1	MEDAMRRLNQESDLPLQTTTCTTKRSCGANKRSLKDGGGSSVGAVRYRGVRRRPWGRYAAEIRDPQSKERRWLGTFDTAEEAACAYDCAARAMRGVKARTNFVYPPPSPTQPTSTNDGLTFLNIPNSFNYSCAKSFPYQAALKDLSNRQFFHSSNYSPSYGSGIRGVNGTTVATATQKSNDSLNMLLFRELLSSNSSNTTSSLSSDTGFNNNMPLYEQLPLMFSRNNTSIGWNSSTSNLMNHTSSSSTFLPTTSNAIIPSSSVMTLPKIENVRSLNNNSPCIHDVSGMDFFPSEPSDSGLLEEALNGFFPKPKPVKSEPFPSSTKGELSGVSNIPQQINDGLNSGFEFSQTSSSFPMYHQDFAANLQVSSGDNMMGDIFQYPDLLNIFAAKLQNS
NtABI4-2	MNTSLNAQHLIPSQTVPIPSEEKTTTISSATVSDTTSTSTSSNCNKKSKGKGGPDNNKFRYRGVRQRSWGKWVAEIREPRKRTRRWLGTFATAEDAARAYDRAAIILYGSRAQLNLQPSTGNNSSSSSQTKKLSSSSSTQTLRPLLPRPSGFGFTSFSSPNTAPPVSNSVGAGCGYVPYGFFPAVQYSQQLVQPHHHQQQQYAICDGYGPEADNLAHEAGTPCSYSSPNPNPSHNQEKPPKQEDQSSHHEYQSQQQNCLYDETVNPFVGSSMSFCSTQTMAAPVVSDPVAVMGGPGSPVFWPDDSNYPAVNFWDYSYDSFMFDF
LbABI4-1	MNSISEDFNPTNQEEKASKNTSTSNKKGKGKGGPDNNKFRFRGVRQRSWGKWVAEIREPRKRTRRWLGTFSTAEDAARAYDRAAIVLYGSRAQLNLQPNTNSSSSSSPSNSKRSSSSSSAQTLRPLLPKPSGFDLSFSSTIAPVSASANALAAGGYVPYGFYNPAVQYADMSQDPHEQLILQQEQKQYGPCDGYLEGKTTKATGAVYSDSNPNPRHHFQQEYQNQQYQQENCLYDEINTLVGSEGPSLSLCSTQMVAVAPVVSDSVAVVGDPGSLVLWPTGDYNYPPVDIWDYGNDPFLFDF
LbABI4-2	MNSQELLNPSQTVANFQEERKDTTISTVATNSDTTSTSTTSSNSNKKGKGKGGPDNNKFRYRGVRQRSWGKWVAEIREPRKRTRRWLGTFATAEDAARAYDRAAIILYGSRAQLNLQPSSGNSNSSSSSQSSRKFTSSSSTQTLRPLLPRPSGTFGFTFSSSSPTAAPTGVGAAVSTANVGPTDYVPYGFFPAVQYADMLQQHSQMLSQTQLQQQQYNGLCDGYGPEVDNYSNPNPNPNLSHQENSKPPKQEDELSQQDQNQQQNNYSCEDTNHLMGSSIPLCSTQAIQAAPVVSDPVAVMGGPGSPVFWPTTDDSYPPVNIWDYGNDSFLFDF
LfABI4-1	MNSQELLNPSQTVPNFQEERKDTTVSTVATNSDTTSTSTTSSNSNKKGKGKGGPDNNKFRYRGVRQRSWGKWVAEIREPRKRTRRWLGTFATAEDAARAYDRAAIILYGSRAQLNLQPSSGNSNSSSSSQSSRKSTSSSSTQTLRPLLPRPSGTFGFTFSSSSPTAAPTGVGAAVSTANVEPTDYVPYGFFPAVQYADMLQQHSQMLSQTQLQQQQYNVLCDGYGPEVDNYSNPNPHPNLSHQENSKPPKQEDELSQQYQNQQQNNYSCEDTNHLMGSSIPLCSTQAMQAAPVVSDPVAVMGGPGSPVFWPTTDDSYPPVNIWDYGNDSFLFDF
LfABI4-2	MNSISEDFNPTNQEEKTSKNTSTSNKKGKGKGGPDNNKFRFRGVRQRSWGKWVAEIREPRKRTRRWLGTFATAEDAARAYDRAAIILYGSRAQLNLQPNTNSSSSSSPSNSKRSRSSSSAQTLRPLLPKPSGFDLSFSSTIAPVSASANALAAGGYVPYGFYNPAVQYADMSQDPHEQLILQQEQKQYGPCDGYLEGKTTVATGTVYSDSNPNPNPRHHFQQQEYQNQQYQQENCLYDEINTLVGSEGPSLSLCSTQMVAVAPVVSDSVAVVGDPGSLVLWPTGDYNCPPADIWDYGNDPFLFDF
LfABI4-3	MEDAIKPLQTNISSTLFKRCGGTNKRTLKGSGGGGAAGTMRYRGVRRRPWGRYAAEIRDPKSKERKWLGTFDTAEEAACAYDCAARAMRGLKARTNFVSPPHSFLNTPFLNYTSTKTVNHHQLSLKDLPIRQFFQSSHPKSSGGDFFGTNAIDNNIPSVIPQVESGKSTVYAEKSNNYLNMFLFHEILNSSSKSSLSSNTDLNINYAPCDEQLPLMFNGCSTDSSTANITFTGSSSSYNYMVNHETCSTNPIATRNPIFSFPLADLGLDSFPIVPSDSGFLEQALNGFFPKPMPFKSELLQANEDVQKSVVGHHTDRLGLSIDEYGDGISSHPEKLEADFNNGFEYTQLSSQPIDHQDFPDNTLGDMSFHYSDLLNVLAANMKNS
MdABI4-1	MEEDQHRDSAAEAAPDHHLPQDNSNSNSNKTTEDNSTTASTATTEITNNNNRKCKGKGGPDNNKFRYRGVRQRSWGKWVAEIREPRKRTRKWLGTFATAEDAARAYDRAAIILYGSRAQLNLQPSGSSSQNSTRGSSSSASSSTSTSSTQTLRPLLPRPSGFGLTLPYPSSAHPVPLMASGFVPYGVDLGLGVYHNVAAAAAVAGCALTSSVRMNQHPHHMLDQDHEYQNNINPLHQQQQQHQQQQIVVQQFHHQYPIALSGGSGCDTSTSYLHPNPSHDQYQRQVPHQNNNNQECCSYEDVNSLVGSGLSTQPMEVAPGCSDIPVEAVGPMSPLMWPLTSEEECVPGLWDYGDPFFLDFKGLDS
MdABI4-2	MEEDQDRDSAAEAAPDHHLPQENSNKTTEDNSTTASTATTETTDNNNRKCKGKGGPENNKFRYRGVRQRSWGKWVAEIREPRKRTRKWLGTFSTAEDAARAYDRAAIILYGSRAQLNLQPSGSSSQNSTRGSSSSSSSSSSSTQTLRPLLPRPSGFGLTLPHLSSAHPVPLMASGFVPYGVEVGLGVYPNVATAAAVAGGGATSSVRLNQHPHHNNMLDQDHPQDNINPLHQQLQQQQQVVVQHFHHQYPISLSDRSSTSYQYPNSSHDQYQLQLHHQNNNNLECCSHDDVMNSLVGSGLSTEPMAVAPGCSDISMGGVGPISPSMWPLTSEEECVPSLWDYGDPFFLDLKGLDL
MsABI4-1	MEEDQHRDSAAEAAPDHHLPQDNSNSNSNKTTEDNSTTASTATTEITNNNNRKCKGKGGPDNNKFRYRGVRQRSWGKWVAEIREPRKRTRKWLGTFATAEDAARAYDRAAIILYGSRAQLNLQPSGSSSQNSTRGSSSSASSSTSTSSTQTLRPLLPRPSGFGLTLPYPSSAHPVPLMASGFVPYGVDLGLGVYHNVAAAAAVAGCALTSSVRMNQHPHHMLDQDHEYQNNINPLHQQQQQHQQQQIVVQQFHHQYPIALSGGSGCDTSTSYLHPNPSHDQYQRQVPHQNNNNQECCSYEDVNSLVGSGLSTQPMEVAPGCSDIPVEAVGPMSPLMWPLTSEEECVPGLWDYGDPFFLDFKGLDS
MsABI4-2	MEEDQDRDSAAEAAPDHHLPQENSNKTTEDNSTTASTATTETTDNNNRKCKGKGGPDNNKFRYRGVRQRSWGKWVAEIREPRKRTRKWLGTFATAEDAARAYDRAAIILYGSRAQLNLQPSGSSSQNSTRGSSSSSSSSSSSTQTLRPLLPRPSGFGLTLPHPSSAHPVPLMASGFVPYGVEVGLGVYPNVATAAAVAGGGATSSVRLNQHPHHNNMLDQDHPQDNINPLHQQLQQQQQVVVQQFHHQYPISLPDRSSTSYQYPNSSHDQYQLQLHHQNNNNLECCSHDDVMNSLVGSGLSTEPMAVAPGCSDISMGGVGPISPSMWPLTSEEECVPSLWDYGDPFFLDLKGLDS
PbABI4-1	MEEDQHRDSAAEAAPDHHLPQDNSNSNKTTEDNSTTASTATTEITNNNNRKCKGKGGPDNNKFRYRGVRQRSWGKWVAEIREPRKRTRKWLGTFATAEDAAHAYDRAAIILYGSRAQLNLQPSGSSSQNSTRGSSSSASSSTSSTQTLRPLLPRPSGFGLTLPYSSSAHPVPLMDSGFVPYGVGLGLGVYHNVAAAAAVAGCGATSSVRMNQHPHHMLDQDHEYQNNINRLHQQQQQHQQQQIVVQQFHHQYPISLSDGSGCDTSTSYLHPNPSHDQYQRQVPHQNNNNQECCSYEDVNSLVGSGLSTPMEVAPGCSDIPMGAVGPMSPLMWPLTSEEECVPGLWDYGDPFFLDFKGLDS
PbABI4-2	MEEDQDRDSAAEAAPAHHLPQENSNKTTKDNSTTASTATTETTDSSNRKCKGKGGPDNKKFRYRGVRQRSWGKWVAEIREPRKRTRKWLGTFATAEDAAGAYDRAAIILYGSRAQLNLQPSGSSSQNSMGGFSSSSSSSSSSTQTLRPLLPRPSGFGLTLPYPSSSHPVPLMASGFVPYGVGVGLGVYPNVAAAAAVAGGGATSSVRLNQHPHHNNMLDQDHHSQNNINPLHQQLQQQQQVVVQQFHHQYPISLSDGSGCDTSTSNQYPNPSHDQYQLQLHHQNNNNLECCSYDDVMNSLVGSGLSTEPMAVAPGCSDIPMGGVGPISPSMWPLTSEEECVPSLWDHGDPFFLDLKGLDS
PdABI4	MEDEHPLSPPAAPPHHPPQDNDNNNKSPDSTTASTATTPTEANNKKCKGKGGPDNNKFRYRGVRQRSWGKWVAEIREPRKRTRKWLGTFATAEDAARAYDRAAIILYGSRAQLNLQPSGSNSQSSTRGSSSSSSSCNSSTQTLRPLLPRPSGFGLTLPFPSSAHPVPLMASGFVPYGVGVGVYPSVAAAATSSVQLSQHHPHHINMRGQDNLQNNPLLHQQQQQQQQVVVQQFHHQYPVSDGGGGDTLTTYQNPNPSHDQYQQLLHHNQNNQADSCSFDDGNSIMGSGLSLSSSQPMPIAPGCSDPMSGVGPMSPLMWPLTSEEECAPSLWDYGDPFFLDFKGFDS
PcABI4-1	MEEDQDRDSAAEAAPAHHLPQENNNKTTKDNSTTASTATTETTDSSNRKCKGKGGPDNKKFRYRGVRQRSWGKWVAEIREPRKRTRKWLGTFATAEDAARAYDRAAIILYGSRAQLNLQPSGSSSQNSMGGFSSSSSSSSSSTQTLRPLLPRPSGFGLTLPYPSSSHPVPLMASGFVPYGVGVGLGVYPNVAAAAAVAGGGATSSVRLNQHPHHNNMLDQDHHSQNNINPLHQQLQQQQQVVVQQFHHQYPISLSDGSGCDTSTSNQYPNPSHDQYQLQLNYQNNNNLECCSYDDVMNSLVGSGLSTEPMAVAPGCSDIPMGGVGPISPSMWPLTSEEECVPSLWDHGDPFFLDLKGLDS
PcABI4-2	MEEDQHRDSAAEAAPDHHLPQDNSNSNKTTEDNSTTASTATTEITNNNNRKCKGKGGPDNNKFRYRGVRQRSWGKWVAEIREPRKRTRKWLGTFATAEDAAHAYDRAAIILYGSRAQLNLQPSGSSSQNSTRGSSSSASSSNSSTQTLRPLLPRPSGFGLTLPYPSSAHPVPLMDSGFVPYGVGLGLGVYHNVAAAAAAVAGCGATSSVRMNQHPHHMLDQDHEYQNNINPLHQQQQQHQQQQIVVQQFHHQYPIALSDGSGCDTSTSYLHPNPSHDQYQRQVPHQNNNNQECCSYEDVNSLVGSGLSTPMEVAPGCSDIPMGTVGPMSPLMWPLTSEEECVPGLWDYGDPFFLDFKGLDS
RseABI4	MDEDDTSPPHPLQRNNDNETGAETTTAPTATPTTTTTEAKDNSNNRKCKGKGGPDNNKFRYRGVRQRSWGKWVAEIREPRKRTRKWLGTFATAEDAAKAYDRAAIILYGSRAQLNLQPSGSSSSQSSTRGSSSSSSSSSSTQTLRPLLPRPSGYTGFSCNFASSAHPYGFVPYNSVGVYPNSSVQMSNQLENLNPHIQQQVVVQQQQQQQQQFHHYPLSSDGCGDVINTTPTSYPNPSVHAHQQYQVHQQQDLNQNQSCTSYEDMNSIVGSAGSSLSMSSQPMVVAPAVSDPMMMAQGGPMSPMWPLTNEEECAQSLWDYYGDPFFLDFKGFD
RrABI4	MDEDDTSPPHPLQRNNDNETGAETTTAATATPTTNTTEAKDNSNNRKCKGKGGPDNNKFRYRGVRQRSWGKWVAEIREPRKRTRKWLGTFATAEDAAKAYDRAAIILYGSRAQLNLQPSGSSSSQSSTRGSSSSSSSSSSSQTLRPLLPRPSGYTGFNCNFASSAHPYGFVPYNSVGVYPNSSVQMSNQLENLNPQIQQQVVVQQQQQQQFHHYPLSSDGCGDVINTTPTSYPNPSVHAHQQYQVHQQQDLNQNQNQNQSCTSYEDMNSIVGSAGSSLSMSSQPMVVAPAVSDPMMMAQGGPMSPMWPLTNEEECAQSLWDYYGDPFFLDFKGFD
RchABI4	MDEDDTSPPHPLQRNNDNDNETGVETTAAATTTPTTNTTEAKDNSNNRKCKGKGGPDNNKFRYRGVRQRSWGKWVAEIREPRKRTRKWLGTFATAEDAAKAYDRAAIILYGSRAQLNLQPSGSSSSQSSTRGSSSSSSSSSSSQTLRPLLPRPSGFPGFSCNFAASAHPYGFVPYNSVGVYPNSSAQMSNQLDNLNPQIQQQVVVQQQFHHYPLSSDCCGDVINTTPTSYPNPSVHAHQQYQVHQQQDLNQNQSCTSYEDMNSIVGSAGSSLSMSSQPMAVAPAVSDPMMMAQGGPMSPMWPLTNEEECAQTLWDYYGDPFFLDFKGFD
AaABI4	MDEDDTSPPHPPQLNNDNESGAETTTVPTATEPEAKDNNGNNRKCKGKGGPDNNKFRYRGVRQRSWGKWVAEIREPRKRTRKWLGTFSTAEDAARAYDRAAIILYGSRAQLNLQPSGSSSSQSSTRGSSSSSSSSSSTQTLRPLLPRSSGYTGFSCNFASSAHPFGFVPYNSIGVYPNSSVQMTNHLENLNPQNQQVVVQQQQQQQQFHHYPLSSDGCGDVTTTTPTSYSNPSAHAHQQYQVHHQQDLNQNQSCTSYENMNAIVECVGSSLSMSSQPMVAAPVVSDPMMMGQGAPMSPMWPLTNEECTQSFWDYYGDPFFLDFKGLD
PyABI4-1	MEDEHPLSPPAAPPHHPPSNDNNNKSPDSTTASTATTPIETNNKKCKGKGGPDNNKFRYRGVRQRSWGKWVAEIREPRKRTRKWLGTFATAEDAARAYDRAAIILYGSRAQLNLQPSGSNSQLSTRGSSSSASS
PyABI4-2	MEDEHPLSPPAAPPHHPPQDNDNNNKSPDSTTASTATTPIETNNKKCKGKGGPDNNKFRYRGVRQRSWGKWVAEIREPRKRTRKWLGTFATAEDAARAYDRAAIILYGSRAQLNLQPSGSNSQLSTRGSSSSSSSCNSSTQTLRPLLPRPSGFGLTLPFPSSAHPVPLMASGFVPYGVGVGVYPSVAAAAISSVQPSQHHPHHINMRDQDNLQNNPLLHQQQQQQQQQVVVQQFHHQYPVSDGGGGDKSTSYQNPNPSHDQYQEPLHHNQNNQAESCSFDDGNSIMGSGLSLSSSQPMPVAPGCSDPMGGVGPMSPLMWPLTSEEECAPSLWDYGDPFFLDFKGFDS
PmABI4	MEDEHPLSPPAAPPHHPPQDNDNNNKSPDSTTASTATTPTETTNKKCKGKGGPDNNKFRYRGVRQRSWGKWVAEIREPRKRTRKWLGTFATAEDAARAYDRAAIILYGSRAQLNLQPSGTNSQSSTRGSSSSSSSCNSSSQTLRPLLPRPSGFGLTLPFPSSAHPVPLMASGFVPYGVGVGVYPSVAAAAATSSVQLSQHHPHHINMRDQDNLQNNPLLHQQQQQQQQVAVQQFHHQYPVSDGGRGDTSISYQNPNPSHDQYQELLHHNQNNQADSCSFDDGNSIMGSGLSLSSSQPMPVAPGCSDPMSGVGPMSPLMWPLTSEEECAPSLWDYGDPFFSDFKGFDS
PpABI4	MEDEHPLSPPAAPPHHPPQDNDNNNKSPDSTTASTATTPTETNNKKCKGKGGPDNNKFRYRGVRQRSWGKWVAEIREPRKRTRKWLGTFATAEDAARAYDRAAIILYGSRAQLNLQPSGANSQSSTRGSSSSSSSCNSSAQTLRPLLPRPSGFGLTLPFPSSAHPVPLMASGFVPYGVGVGVYPSVAAAATSSVQLSQHHPHHINMRGQDNLQNNPLLHQQQQQQQQVVVQQFHHQYPVSDGGGGDTSTSYQNPNPSHDQYQQLLHHNQNNQADSCSFDDGNSIMGSGLSLSSSQPMPVAPGCSDPMSGVGPMSPLMWPLTSEEECAPSLWDYGDPFFLDFKGFDS
FvABI4	MDEDDTSPPHPPQRHDNNNESGAETTTTTPTATASESKDDNNNRKCKGKGGPDNNKFRYRGVRQRSWGKWVAEIREPRKRTRKWLGTFATAEDAARAYDRAAIILYGSRAQLNLQPSGSSSSQSSTRGSSSSSSSSSSTQTLRPLLPRPSGYTGFSCNFASSAHPYGFAPAPYNSIGVYPNSSVQMSSHLENLKPQYQQVVVQQQQQQQQEFHHYPLSSDGCGDVTTTTTPTSYVPNPSVHAHQQYQVHQPQDLNQNNRSCTSYEDMNSIVGPPGSSLSMSSQPMVVAQAVSDPMMMSPMWPLTNEEECAQSLWDYYGDPLFLDFKGFD
PavABI4	MEDEHPLSPPAAPPHHPPQDNDNNNKSPDSTTASTATTPTETNNKKCKGKGGPDNNKFRYRGVRQRSWGKWVAEIREPRKRTRKWLGTFATAEDAARAYDRAAIILYGSRAQLNLQPSGSNSQSSTRGSSSSSSSCNSSTQTLRPLLPRPSGFGLTLPFPSSAHPVPLMASGFVPYGVGVGVYPSVAAAATSSVQLSQHHPHHINMRDQDNLQNNPLLHQQQQQQQQQHLVVQQFHHQYPVSGGGGGDTSTSYQNTNPSHDQNKQLLHHTQNNQADSCSFDDGNSIMGSGLSLSSSQPMPVAPGCSDPMGGVGPMSSDKVVIKGLWDYGDPFFLDFKGFDS
ZjABI4	MDQDQQHSLPSDPSLPPQHTNNNQNDDLSSSNAAEPTTITTASASSSSSNTTTRKSKGKGGPDNNKFRYRGVRQRSWGKWVAEIREPRKRTRKWLGTFATAEDAARAYDRAAIILYGSRAQLNLQPSVSSSSSSSSSSTRGGSSSSSSSSSTQTLRPLLPRPSGFGLTAYPSSAAQPIPLMAIAAASSGFVPYGGVGGYPTTSASLLCPNSLLQNPQQQLMVQQQQEQQYHHHHHHHQYPLSDGNEHLVLNNCAHHDPTTTTTSYQNPNHNHQNQFQSEQQLQNHHQNCSLDDINTLVGIVDSSLSFSTQPMVAPVQVPDPIGSVNGAVSPMMWPLINDEDYTPSFWDYGDPFLFDFKGFD
MnABI4	MDDASDHNHQHQNNDKTDSTDNQNQPKNPSSPTKTAGRKGKGKGGPDNSKFRYRGVRQRSWGKWVAEIREPRKRTRKWLGTFATAEDAARAYDRAAIILYGSRAQLNLQPSGGSSSQSSSRGTSSSSSSSSSAQTLRPLLPRPSGFGLTATYSSSVAAAAASALPFLASSPGFVPCGYVHPSTTVGTVVHNNPVQVQQYNIIPYHNPVVCEGMVSFAGDPTTSCTTTTTITATTSYFPSYVDPCGVDDNHHHQYGQLLHDQAQHHQQARRDDLTVQDCRYNVDHHSHHHDDQVSSLVGAVDSSLSLCTQAMVTPVVPDPIGAVGPVSPMMWPLIDDVECPPSIWDYGDPLAFDFRGSD
CeABI4	MSNSTADHLTSHLSQDTDPTLNYSISNNDNATAAAANATTTSSGSDLSSGSTSSNNNKKGKGKGGPDNNKFRYRGVRQRSWGKWVAEIREPRKRTRRWLGTFATAEDAARAYDRAAIILYGSRAQLNLQPSSGTGGESGGAPSDQSSSRSSNSSSSTQSLRPLLPRPSGFGLTFYSAPASLPVAGGVVAGYAPYGYYPTTVQQYPNMVQCQQNLALQEPQPQRQQPEDYRTSTTARNHDMNVVLGIVDSSSYITTTSGANPNHEQQQQEQQYCHNPSKLLYDEVNSLVGSVGSSLSLCCTQTGAAAPAPSVSECSDPTVSGCPGSPPLWPLTNDDEYPPTSIWDYGDPSVFDF
CarABI4-1	MSNSTADHLTSHLSQDTDPTLNYSISNNNNSDNATAAAANATTTSSGSDLSSGSTSCNNNKKGKGKGGPDNNKFRYRGVRQRSWGKWVAEIREPRKRTRRWLGTFATAEDAARAYDRAAIILYGSRAQLNLQPSSGTGGESGGAPSDQSSSRSSNSSSSTQNLRPLLPRPSGFGLTFYSAPASLPVAGGVVAGYAPYGYYPATVQQYPNMVQCQQNLALQEPQPQRQQPEEYRTSTIARCHDMNVVLGIVDSSSYITTTSGANPNHEQQQQEQQYCHNPSKLLYDEVNSLVGSVGSSLSLCCTQTVAAAPAPSVSECSDPTVSGCPGSPPLWPLTNDDEYPPTSIWDYGDPSVFDF
CarABI4-2	MSNSTADHLTSHLSQDTDPTLNYSISNNNNSDNATAAAANATTTSSGSDLSSGSTSCNNNKKGKGKGGPDNNKFRYRGVRQRSWGKWVAEIREPRKRTRRWLGTFATAEDAARAYDRAAIILYGSRAQLNLQPSSGTGGESGGAPSDQSSSRSSNSSSSTQNLRPLLPRPSGFGLTFYSAPASLPVAGGVVAGYAPYGYYPATVQQYPNMVQCQQNLALQEPQPQRQQPEEYRTSTIARCHDMNVVLGIVDSSSYITTTSGANPNHEQQQQEQQYCHNPSKLLYDEVNSLVGSVGSSLSLCCTQTVAAAPAPSVSECSDPTVSGCPGSPPLWPLTNDDEYPPTSIWDYGDPSVFDF
CarABI4-3	MSNSTADHLTSHLSQDTDPTLNYSISNNDNATAAAANATTTSSGSDLSSGSTSSNNNKKGKGKGGPDNNKFRYRGVRQRSWGKWVAEIREPRKRTRRWLGTFATAEDAARAYDRAAIILYGSRAQLNLQPSSGTGGESGGAPSDQSSSRSSNSSSSTQSLRPLLPRPSGFGLTFYSAPASLPVAGGVVAGYAPYGYYPTTVQQYPNMVQCQQNLALQEPQPQRQQLEEYRTSTTARNHDMNVVLGIVDSSSYNTTMSGANPNHEQQQQEQQYCHNPSKLLYDEVNSLVGSVGSSLSLCCTQTVAAAPAPSVSECSDPTVSGCPGSPPLWPLTNDDEYPPTSIWDYGDPSVFDF
CasABI4	MASADADHYHPTQDTTTTNNITDPISSSTTTTTTSENTTTTTTNSNSNSNSRKYKGKGGPDNNKFKYRGVRQRSWGKWVAEIREPRKRTRRWLGTFATAEDAARAYDRAAIMLYGSKAQLNLQPSDAGGSSSQSSSTRVGSSSSTQTLRPLLPRPSGFGLTYPSSSILPSPPSTAATYLPYGVYSSVQYPNNTLQNPHQLPQPYGPYDFSFKVVEPTATAASSSSTYPNPNDHHHHNYHHDQQHQQQHQDQQVYWYDEMNSLVGSVGSSFSLSSQPVVAPVVSDPPASVGIGSAAMWPATSYDEYPTSGIWDYGDPFFDF
ClABI4	MASADADHYHPTQDTTTTNNINDPISSSTTTTTSENTTTTTNSNSNSNSRKYKGKGGPDNNKFKYRGVRQRSWGKWVAEIREPRKRTRRWLGTFATAEDAARAYDRAAIMLYGSKAQLNLQPSDAGGSSSQSSSTRVGSSSSTQTLRPLLPRPSGFGLTYPSSSTLPSPPSTAATYLPYGVYSSVQYPNNTLQNPHQLPQPYGPYDFSFKVEPTTTAASSSSTYPNPNDHHHHNYHHDQQHQQQQQEQQGYWYDEMNSLVGSVGSSFSLSSQPVVAPVVSDPPASVGIGSAAMWPATSYDEYPTSGIWDYGDPFFDF
AeABI4	MASSGHHHPTQDKPGPLPTNTTTTTAAASTRKCKGKGGPENSKFKYRGVRQRSWGKWVAEIREPRKRTRRWLGTFSTAEDAAAAYDRAAVFLYGHRAQLNLQPSPASTSSGGGGGSSSSRGGGSSSSSTQTLRPLLPRPPNFSVTFPQYSSTLPSPYSNIYDTIQFSTAVQSPYQISQVVPSRTIHVNNDAITAATMVASSSSSSLLSSYQIPCYDPHSHHHNYLNEQINSLLGSVDSSLSLSSQQVVEPAVSDPTVAVAETSAVGSPVIWPVTSDDEYPPASIWDYGDPSFDF
DlABI4	MASHDPRHNHPAQEETTTTTAIHPISSPTTATGTATSTSAASRKCKGKGGPDNNKFRYRGVRQRSWGKWVAEIREPRKRTRRWLGTFATAEDAARAYDRAAVILYGSRAQLNLQPSTGSGTSSSSSSARGGAGGGSSSSTQTLRPLLPRPAGFGPTFPPPLSAAAVASFVPYGVYSTLEYANNIAQNPHQVLQQQQLEISDVKPRVTSAAAVSSYPNPIDHHQDDGHQQQQERQLCLYDESKSLVGSFGSSLSLSPQHQVAPAPSDLPAAGLAESPSLWPLASDDEYPPASIWDYGDPCFDF
RvABI4	MATPYPDHHHPPQGTTTNTNPVSLSTTTSGDSSTTTTTTSTSGGRKYRAGKGGPDNNKFKYRGVRQRSWGKWVAEIREPRKRVRRWLGTFATAEDAARAYDRAAIMLYGSRAQLNLQPSPSCTTAAASSSSSARGGGSSTTQTLRPLLPRPSGFTIPYYPYRTVQYPNFVQNPYNQQQQYGAADYKVDVGSTNTTASSSTSISSYQNPYDCFQPQSYLCDQINSLAGSVDASLSLSSTDAVAPAVSEPPATTVGVESLVTWPVTNDDEYPPASIWDYGDPSFDF
MinABI4-1	MDGAEDKHPIEGDRPLAPLHSSNTGAAAAAAETNSNRGSSSRKCKGKGGPDNNKFRYRGVRQRSWGKWVAEIREPRKRTRKWLGTFATAEDAARAYDRAAIVLYGSRAQLNLQPSPSSSTPHGSSSSSSSSSPSTTLRPLLPRPSGFTFTTLSSSTAYTPYGVYPDICTVAPPCPPPPQLVQVQQHHHQDQHQYRPCDLAVGAAGAGCSGPTTITTPTTSTAIVNPNYQNFLYEEIDSLAGSVDSGLSLSCQQGFGPEQLPVLPPMPPVAFGPTSPILWPYTNDDEYPTDSSYPWDDGDSFWHDL
MinABI4-2	MDDGAGNKQHPIEGDPNSNINRGSSRKCKGKGGPDNNKFRYRGVRQRSWGKWVAEIREPRKRTRKWLGTFATAEDAARAYDRAAIVLYGSKAQLNLEPTPSSTTTYPPSSSSSSSSSSNGSSSSSSSCSTTLLRPLLPRPSGFSFTLSFPSTTYPPPYCVYPNPTFGTLAAPSYPSTPQLMQLQQHHCRPNDVAVPAVDGCGGPTPTSTGFGTEPPVMPATPPLPVGFAPSSPTFWPYTNDDALPGSCLWDVGDSFWCDF
NnABI4	MDDAGRKHPIQDSSNITSIASTSSSSTTSTSASTNGGTTTTSSGRKCKGKGGPDNNKFRYRGVRQRSWGKWVAEIREPRKRTRKWLGTFATAEDAARAYDRAALVLYGSRAQLNLQPSPSASQTSRSSSSSSSTTLLRPLLPRPAGFGFTLTPSTSTSYNAVSSSLLCPNVVTHAPQIVQQNQYQHQQQQQQQQHQYHPSDFDSNAGAGSITAYLNPNFQGRLYDDIVSLAGSVDSSLSLSCQTAVSSQPPEVHPLPVTDELGSPTLWPYPDDYPTTCLWDDGDPFLFDL
EgrABI4-1	MSPPSPSSAPREGHYRGVRKRPWGRYAAEIRDPWKKTRVWLGTFDTPEEAALAYDGAARSLRGTKAKTNFPAPPAPPPPPASSAAAAASALSLDLNLPSDHFPTTTPGGPRLAPPPPPPPPPPSTPPPPPPPPPVRLQRSPPHRGPELRRRRQARGHGGRRRRSWRRRSPGDRGRRPRRSVVPGDAHARTAHRPERAASPMAVTSLSCPPSPSIFPYSHPSVESERDRERERDRERMGQKRKFG
EgrABI4-2	MDNITHSPTTTTTTTTTTTQENPTTTVSTTTTSDNSSSSTTSNSCTRKCKGKGGPDNNKFRYRGVRQRSWGKWVAEIREPRKRTRKWLGTFATAEDAARAYDRAALILYGSRVVQHPQEQYLYARPDGSENIPTMATTTASDGNPNYGHQEQLLREDQDHHQQQPHHQLGHLNYSYDDINALVGSVGASLSLASEAEAAPPVPPETTVAEVGQGSPAMWPLGNEDDYFHHGIWDYGDPFSLDF
SyoABI4	MDNTTPSPTTTTTATQENPTTTVSTTSDNSSTTTTSNSSTRKCKGKGGPDNNKFRYRGVRQRSWGKWVAEIREPRKRTRKWLGTFGTADDAARAYDRAAIILYGSRAQLNLQPSSSSSTTSSRGSSSSSTSSSSSTQNLRPLLPRPSGYAFTFPSSSSSSSPAPFCSVPYGVYIPNGAISNSVVVPSVQCPSNIGLQNLQLSNHQNFHPQAVQHPQQQYLCARPDGIENIPAMATTATADGNPNYEHQEQQLREDQDRHHQQQHHQLGHLSYDDINALAGSVGASLSLASEVEAAPPVPPETTAAEVGQGSPAMWPLGNEDDYIHHGIWDYGDPFLFDF
RaABI4	MDNITHSPTTTTTTTTTTITTQENPATTISTASGNSSSATSSSTTTTTTRKCKGKGGPDNNKFRYRGVRQRSWGKWVAEIREPRKRTRKWLGTFATAEDAARAYDRAAVILYGSRAQLNLQPSSSSSSAASSRGSSSSSTSSSSSTQNLRPLLPRPSGYAFAFPSSSSSSSPAPFCSAPYGVYVPSGAINSNSVVVPSVQRPSNVVLQNLQIPNQHNFHPQAGQHPQEQYLCARPDGIENVPTMATTTTSDGNPNYGHQEQQLREDPDRHNQQQHHQLGHSNYSYVDINALVGSVGASLSLVSEAEAEVAQPVPPETTATEVGQGLPSMWPLGSEDDYIHHGIWDYGDPFLFDF
PgABI4	MSSPPSSSPSPNISHHQLLLLHPPLQPQPQQQQEQEDPSPSSNCNDDNISDLSQGQTLSNNSGNSTSSATAAASSSPLASTADNACSSTSTAGGRKGKGKGKGGPDNNKFRYKGVRQRSWGKWVAEIRHPRGRSRKWLGTFNTAEDAARAYDRAALILHGPKAQLNLQPPPSSASTAASSSSSSSSSTTQTLRPLLPRPSNYGAGSLPFAGYPPYAAYFTYPSTTPHFGALQCSNTTVVPNNSQCSSGWSELQAQHDNYRRALCSEEVARGTGEDHAVVAAVTAPIQNPNPSCDDQHHQEQQPQIHIQNPGDANSLIGLVDASLSLTSQAVSSPLGPDPAIVASGPGSPPPPMWPLTNEEYLQHGLWDYGDPFWYDF
BsABI4	MQSPQIKVFHQHPQLQQQQQQQHSFSPSQEPPLITITTTHNNHNNSLDSPTSINSSSSSSNITTTNSSNTSNTVSNTSTSNKRGRGKGGPDNNKFRYRGVRQRSWGKWVAEIREPRKRTRKWLGTFATAEDAARAYDRAAIILYGSRAQLNLQPSPPPSTNTSSASAGPTTGSSSSSRGSSSGPTHSLRPILPKPAPGFGYGLGLGLGLNLSSFPYPAGFGAAGAGSTSSSTSVLPQYPYCPNIVHGPVPSLPFIQPNVDNTNHNNTLINSSDNQSVITNDNDNHKDHDYHDQQMQDKAVQPTLEDQILLLQQQQNCYDNNNDNNEYHHKSFCDEISSLVGSVDSSLSLGSQVIGHSDPGLGHLPGSPLAWPTALDGSEIMDEYHHPSTGLWDYGTDPF…
CqABI4-1	MQQHQMIIKPQQQLILQQQPSSLDSPTSNNSSSSSSTTCNNNVSISPSTAATTSNKRGRGKGGPDNNKFRYRGVRQRSWGKWVAEIREPRKRTRKWLGTFATAEDAARAYDRAAIILYGSRAQLNLQPSPPPPPPPNGGPTTNSSSSRGSSSSSSGTTHTLRPILPKPANGFGFTFSTFPYAGFGAGSGLTSSSASVLQYPYCPNIVHGPVQWAAATSTTTTTSSPFLQPLVENNHNNIQTNSSITLINNNTSSSKTTTNSYEVDPDPTHQQVRVQEDEVDRQTQDQILLQQQQSHNNGYCTQDYHHRSFCDEISSLVGSVDSSLSLGSQVIGHSDPGLINLLPGSPLTWPTPLAGELEEYQMHHSTSSLWDYGTDPFLFFSDNEHHQI
CqABI4-2	MQQHQQQHHQMIIKPQQNLILQQQQQQQPPSLDSPTSNNSSSSSSTTFNNNNNNNNLSISPSTASPSPATSNKRGRGKGGPDNNKFRYRGVRQRSWGKWVAEIREPRKRTRKWLGTFATAEDAARAYDRAAIILYGSRAQLNLQPSPPPSTGGPTTNSSSSRGSSSSSSGTTHSLRPILPKPANGFGFTFSTFPYGGFGAGSGLTSSSASVLQYPYCPNIVHGPVQWAGTTSSLPFSQPPLVENNNTTDSINLINNTSSSTTTTNSNEVDHDPTLQQIRVQEDEVDRVTQDQILVQGQQYHQQSNNNNNNNGFCTQDYHHKSFCDEISSLVGSVDSSLSLGSQVIGHSDPGLINLLPGSPLWPTPLSGELEEYQMHHTTSLWDYGTDPFLFFSDNEHHQI
AtrABI4	MQQQQIKSSQQQISIDSPTSNNSSSSSITNNSNNISNTITNNSNTNGSSSKRGRGKGGPDNNKFRYRGVRQRSWGKWVAEIREPRKRTRKWLGTFATAEDAARAYDRAAIILYGSRAQLNLQPSPPLLPTTSGPTTASSSSRGSSSSGPTHSLRPILPKPTAGFGFSFPYGSGLGFGSGVGSTTSPSTTSVLQYPFYPNIVHGPVQWPTNIPTTSTENFNSNTIGLINNTNNTNNTNINTISLINIDNDHYNHHHDDHYQMVQIQDKGVEHQPEDQILYQQQQKNCYQEAEFRHRSFCDEISSLVGSVDSSLSLGSQPIGHSDPGLVNLPESPLVWPTPLGGDLDEYHHSIWDYSTDPFLFFTDDHQI
GbABI4-1	MDENSSSSISPLPQETKPTATTATTTTPFTTTTNRNKCKAKGGPDNNKFRYRGVRQRSWGKWVAEIREPRKRTRKWLGTFSTAEDAARAYDRAAIILYGSRAQLNLQPSPPPPPPSSSSSSSSQSSSSRNSSSSSQTLRPLLPRPSGFGFTFSTSSHVPLVLNSATYGVYPGGVCNNIPPVMCPNNNNNMLHHSTHYHHHPQQVVQVQQKYQSPESDGSVAHTGSNREITSYHHHHDNLVENNNQLLNEHYQNQNCMYEDMNSLVGSVGSSLSSSLILSAPEAQLGGAAAAGLGSPSSVWPLSAEEEYPSSLWDYNDPFFFDF
GbABI4-2	MDDEHSSPPSHEPPQPPITTTVSTTTPCETSNSANSSSSSSTTTANNANRRKCKGKGGPDNNKFRYRGVRQRSWGKWVAEIREPRKRTRKWLGTFSTAEDAARAYDRAAIILHGSRAQLNLQPSGSSSQSSSSRSSSSSSSTQTLRPLLPRPSGFGFTFSSTGSHLPMVFNAAASTSGFVPFGVYPCGGANNNNFNPQVLCPIDNNNEVQLHQHHYHRHHPQEVVQLQQHQQPESDVSVAGGVFANTSSIRSIPYQNNSHQDHHAQHNPLLNQQQDQNCMVEGMNSLVGSVGSSLSSHHQINIDAPVDPNPSLGVVGTMGLASPSMWSLTIEEDYPAASPWDYNDPFFFDF
SoABI4	MQQQQQQQQHHFPLSQDSPNSTSNNSSSSSSTTSNNNNSSSTTTTPNSNNNSNKRGRGKGGPDNNKFRYRGVRQRSWGKWVAEIREPRKRTRKWLGTFATAEDAARAYDRAAIILYGSRAQLNLQPSPPPTSGGPTTASSSSRGSSSSSSGITQTLRPILPKPANGFGFSFSNFPYGGYGAGAGSTSSSTSVLQYPYYPNIVHGPSLQWTAAFSPSASLPFVQPAVNNNMNDNDNDNNNNSTIGLLNTSNSTVISDNHDHDHRQHQLQLQEEVVEHQPLDQTQLHHQHHHHHHHQQQNGYNEEYHHKSFCDEISSLVGSVDSSLSLGSQVIGHSDPSMINLPGSPLNWPMSSLGGELEEYHHSANFWDYGTDHDPFLFFSDHHQI
BvABI4	MQQHQIKFQQQHQQQQKQQHIIDSPTSNNTSSSSSTTSNNSISTSSTTATTTTNITTTTTTTTTTNTTQNKRGRGKGGPDNNKFRYRGVRQRSWGKWVAEIREPRKRTRKWLGTFATAEDAARAYDRAAIILYGSRAQLNLQPSPPPSTTNGPTSASSSSRGSSSSSSGPTHSLRPILPKPTSGFGFSFSTFPYGGFGGGAGSTSSSSSVLQYPYHCPNIVHGPVQWAQSASSSMTSLHLVHPNNSIINSSNNNNNNNNTTIGLNNTNSNDVNHQVLHPDQPMHSHEQVPEQQQQQHQQHQLVHQQQVSCYDHHQEDRHKSFCDEISSLVGSVDSGLSLGSQVIGHSDPGLINLPGSPLSWPMPLSGELDEYHHSTTSLWDYGTDPFLFFADDHQI
SlaABI4	MHAQHHPFHPQHPQQQQQLFSQQQQQTSNSSSSSTTTTTTTTTTKTDNDNNNNNNKNTSSTSTTSITSKRGRGKGGPDNGKFRYRGVRQRSWGKWVAEIREPRKRTRKWLGTFATAEDAARAYDRAAIILYGARAQLNLQPSGPLTGPGGPGSSASSRGSSSSSGSGLTLRPILPKPAPGSGYGVGLGLGFPYYPTNMVGSGIGSYGNTSSTGSFSVQPYQYGCTNIVHGPTDVGPVQSQLQQQQGENDTSVSHVGTMQNYDDNVVSIISNPPPTTTTNNNNQLGIRQEEEENGILVDRGFCDEISSLVGSVDSGLSLCSQAVGHSDPGLPNLLGSPLGWPVPLGGEVDDFHNHASLWDYSDPFLFDFN
IbABI4-1	MATHHEINPNIHNSITPPQPPTSNAASLECNAAAAPSAEGGGKRGGGKGRGGPDNSKFKYRGVRQRSWGKWVAEIREPKKRTRRWLGTFATAEDAARAYDRAAIVLYGSKAQLNLQPSGNSDDGSSSSSQSSKRSTAYSTQNLRPILPKPPDDFSFYDEMNSLVGSVGSSLSLSSTMAAAPAFGSPGSPMYWPTGEDGFGGSSIWDYPNVDQYQLFDFNQDNLGKI
IbABI4-2	MATHHEINPNIHNSITPPQPPTSNAANLECNAAAAPSGEGGGKRGGGKGRGGPDNSKFKYRGVRQRSWGKWVAEIREPKKRTRRWLGTFATAEDAARAYDRAAIVLYGSKAQLNLQPSGNSDDGSSSSSQSSKRSTAYSTQNLRPILPKPPGFGLVPPSAAAGGGGGAYIPYAFTPTIQYPPEILQQYSLQLPQPPQQPPFRSSEAIVLRFLILRRNELAGGVRGLKLVTLINHGGGAGVWKSGLADVLAHRRRRIWRLQHLGLPQRRSIPALRFQPRQPREDLTGFLMICLRENWDLRQWCCMQESSVLLIGRQDINTKSIFLRFVYVFLFDFMSIRSIFHFNFCFKNTYIV
IbABI4-3	MATHHEINPNIHNSITPPQPPTSNAASLECNAAAAPSAEGGGKRGGGKGRGGPDNSKFKYRGVRQRSWGKWVAEIREPKKRTRRWLGTFATAEDAARAYDRAAIVLYGSKAQLNLQPSGNSDDGSSSSSQSSKRSTAYSTQNLRPILPKPPGFGLVPPSAAAGGGGGAYIPYAFTPTIQYPPEILQQYSLQLPQPPQQPPFRSSEAIVLCNSNPNPNPNPTPTPNPNHPESDPQTQQQDDFSFYDEMNSLVGSVGSSLSLSSTMAPAPAFGSPGSPMFWPTGEDGFGGSSIWDYPNVDQYQLFDFNQDNLGKI
IbABI4-4	MATHHEINPNIHNSITPLQPPSPNAANLDKFKYRGVRQRSWGKWVAEIREPKKRTRRWLGTFATAEDAARAYDRAAIVLYGSKAQLNLQPSGNSDDGSSSSSQSSKRSTAYSTQNLRPILPKPPDDFSFYDEMNSLVGSVGSSLSLSSTMAAAPAFGSPGSPIFWPTGEDGFGGSSIWDYPNVDQYQLFDFNQDNLGKI
ItABI4	MATHHEINPNIHNSITPPQPPTSNAANLECNAAAAPSGEGGGKRGGGKGRGGPDNSKFKYRGVRQRSWGKWVAEIREPKKRTRRWLGTFATAEDAARAYDRAAIVLYGSKAQLNLQPSGHSDDGSSSSSQSSKRSTAYSTQNLRPILPKPPGFGLVPPPSAAAGGGAYIPYAFNPTIQYPPEILQQFSLQLPQPPQQPPFRSSEAIVLCNSNPNPNPTPTPNPNHPESDPQTQQQDDFSFYDEMNSLVGSVGSSLSLSSTMAPAPAFGSPGSPMFWPTGEDGFGGSSIWDYPNVDQYQLFDFNQDNLGKI
InABI4	MATHEINPNIHNSIITQPPTTSNVSGDNLDCNAAAASGESGGGKRGGGKGRGGPDNSKFKYRGVRQRSWGKWVAEIREPKKRTRRWLGTFATAEDAARAYDRAAIVLYGSKAQLNLQPSGNSDDGSSSSSQSSKRATSYSTQNLRPILPKPPGFGLVPPPSAAAATAYIPYGFQYPPEILQQYSLQLPQPPQPPFRSSEAIVLCNSIPSPNPNPTPPPNPNHPESDPKTQSQQQDDFSFYDEMNSLVGSVGSSLSLSSTMAAAPPAFGSPGSPMFWPTGEDGLAGSSIWDYPNVDQYQLFDFNQDNLGKI
LgABI4-1	MDDNNPPPNPNPNPNISSSPSPPPPSSSNDSSPSTKKGKSSSSSSGKGGPDNGKFRYRGVRQRSWGKWVAEIREPRKRTRKWLGTFSTAEDAARAYDRAALILYGSRAQLNLQPSASSAAAAAPANSSSSSSSSSQSRSSSQTTLRPLLPRPSGFGFTLSRSMADHHHHHHHHTVSSYPPPNNSYFAPLHQQQPIIPHSHHQFYQNPMLMNYNVEQPDPTTAAASATTTSYEPQVLHEHQQQQYRQQQEDGHCCLYEDMNMLSGSNGNDTDPVQVSVSGAGEDPGLHADAGMWPCGDEEYYPNSIWDYGDHDSFFDF
LgABI4-2	MDDNNPPPNPNPNPNISSSPSPPPPSSSNDSSPSTKKGKSSSSSSGKGGPDNGKFRYRGVRQRSWGKWVAEIREPRKRTRKWLGTFSTAEDAARAYDRAALILYGSRAQLNLQPSASSAAAAAPANSSSSSSSSSQSRSSSQTTLRPLLPRPSGFGFTLSRSMADHHHHHHHHTVSSYPPPNNSYFAPLHQQQPIIPHSHHQQPDPTTAAASATTTSYEPQVLHEHQQQQYRQQQEDGHCCLYEDMNMLSGSNGNDTDPVQVSVSGAGEDPGLHADAGMWPCGDEEYYPNSIWDYGDHDSFFDF
LgABI4-3	MDDNNPPPNPNPNPNISSSPSPPPPSSSNDSSPSTKKGKSSSSSSGKGGPDNGKFRYRGVRQRSWGKWVAEIREPRKRTRKWLGTFSTAEDAARAYDRAALILYGSRAQLNLQPSASSAAAAAPANSSSSSSSSSQSRSSSQTTLRPLLPRPSGFGFTLSRSMADHHHHHHHHTVSSYPPPNNSYFAPLHQQQPIIPHSHHQFYQNPPDPTTAAASATTTSYEPQVLHEHQQQQYRQQQEDGHCCLYEDMNMLSGSNGNDTDPVQVSVSGAGEDPGLHADAGMWPCGDEEYYPNSIWDYGDHDSFFDF
LpABI4	MEGNPPPPPNPNNSSPPSSPNNNSSSPSSLPNSSSSSAAAAGSKKGKSGKGGPDNAKFRYRGVRQRSWGKWVAEIREPRKRTRKWLGTFSTAEDAARAYDRAALILYGSRAQLNLQPSCGSGSGAGSGCSSSSSHTAAGSNSSSRSSAQTLRPLLPRPSGFGFTLSRSSANANYPQYPIGDSFIPHQQSSLPPIIPHSQHQFYHNTLMSHVQDLPDPGTNTALYEQQQQQEQQQQQVDGQCLYEDMNMLSGSMGYSLSINSSCNATTQTVPVSGQGQDPVLHAAAAASPGGGGTSSSLWAPLSSDEEYYHPSIWDYGDHNSFFDF
PnABI4-1	MRTSAACLLQYEAATFSLSEYKNINTCSHCRSPPSSAIYTHDIQTSTQAKATLYFDRSITKERGPLSLNKALKAIHFIMDNSSLSHPPQEPTTTTTKLSSNDKSTDNNTTATTPTTATTSDTNSNNNSSGNSRKCKGKGGPDNGKFRYRGVRQRSWGKWVAEIREPRKRTRKWLGTFATAEDAARAYDRAAFILYGSRAHLNLQPSGSSSSAQSGSTSRNSTSSSSQTLRPLLPRPPGFGCGFGFTFSLSNPMASPSVTAASSGFTPYGVNCYSNNVVGSALQCSSTNEMPGQNHQQVMLQGYLIQHGAHDTTNPNNIFVSSSVDPATTTSYQNHCHRLPQHHAYDDVNALVGSVGSSFSLSGSNTPPVVAPAGHLLQDPVMHIGPGSPSVWNDDEYPP…
PnABI4-2	MDNSSHPPQEPTATTATTISSNDKNIDNNTTATTPTTTTTSDTNSNNNSSGSSRKCKGKGGPDNGKFRYRGVRQRSWGKWVAEIREPRKRTRKWLGTFATAEDAARAYDRAAIILYGSRAQLNLQPSGSSSSAQSGPTSLNSASSSSQTLRPLLPRPPGFVFTFSLSNSMASPSVTAASSGFTPPGVNYHSNNVAGSALSCLSTNDMLIQNHQQVMLQRYLNQYGANTSNPNNIFDSSSVATSTTPSYQNHSHCLPQHHACDDVSSLVGSVGSSFSLSGRNTQIVAPVGHLQDPLMHVGAGSPSVWNDDEYPPPSIWDDEDPFLFDF
PeABI4-1	MRSSAACLLQYEAATFSLSEYKNINTCSHCRSPPSSAIYTHDIQTSTQAKATLYFDRSITKERGPLSLNKALKAIHFLMDNSSLSHPPQEPTTTTTTKLSSNDKSIDNNTTATTPTTATTSDTNSTNNSIGNSRKCKGKGGPDNGKFRYRGVRQRSWGKWVAETREPRKRTRKWLRTFATAEDAARAYDRAAFILYGSRAHLNLQPSGSSSSAQSGSTSRKSTSSSSQTLRPLLPRPPGFGCGFGFAFSLSNPMASPSVTAASSGFTPYGVNCYSNNVVGSALQCSSTNEMPGQNHQQVMLQRYLIQHGANTTNPNNIFVSSSVDPATTTSYQNHCHRLPQHHAYDDVNALVGSVGSSFSLSGSNTPPLVAPAGHLLQDPVMHIGPGSPSVWNDDEYPP…
PeABI4-2	MQLWQRPPPSSTIHIHDIQIITQAKAPLYFDRSIAKERGPLSLNKVLKAIHFLMDNSSHPPQEPTATTATTISSNEKNIDNNTTATTPTTTTTSDTNSNNSSSGSSRKCKGKGGPDNGKFRYRGVRQRSWGKWVAEIREPRKRTRKWLGTFATAEDAARAYDRAAIILYGSRAQLNLQPSGSSSSAQSRPASLNSASSSSQTLRPLLPRPPGFVFTFSLSNSMASPSVTAASSGFTPPGVTYHSNNVAGSALPCLSTNNTLIQNHQQVILQRYLNQYGANTSNPNNIFDSSSVATPTTPSYQNHIHCLPQHRACNDVSSLVGSVGSSFSFSGRNTQPIVAPVGHLQDPVMHVGAGSPSVWNDDEYPPPSIWDDEDPFFFDF
PaABI4-1	MQLWSRPPPSSTIHIHDIQIITQAKAPLYFDRSIAKERGPLSLNKVLKAIHFLMDNSSHPPQEPTGTTAIKISSNEKNIDNNTTATTPTTTTTSDTNSNINSSGSSRKCKGAKGGPDNGKFRYRGVRQRSWGKWVAEIREPRTRTRKWLGTFATAEDAARAYDRAAIILYGSKAQLNLQPSGSSSSAQSRPTSLNSASSSSQTLRPLLPRPPGFVFTFSLSNSMASPSVTAASSGFTPPGVNYHSNNVAGSGLPCLSTSDMLIQNHQQVILQRYLNQYGANTSNPDNIFDSSGVATPTTPSYQNHSHCLPQHHACDDVSSLMGSVGSSFSLSGWNTQPIVAPVGHLQDPVMHVGAGSPSVWNDDEYPPPSIWDDEDPFLFDF
PaABI4-2	MRTSAACLLQYEAAAFSLSEYKNINTCSHCRSPPSSAIYTHDIQTSTQAKATDLYFDRSITKERGPLSLNKALKAIHFIMDNSSLSHPPQEPTTATTKLSSNDKSTDNNTNATTPTTATTSDTNSNNNSSGNSRKCKGKGGPDNGKFRYRGVRQRSWGKWVAEIREPRKRTRKWLGTFATAEDAARAYDRAAFILYGSRAHLNLQPSGSSSSAQSGSTSRNSTSSSSQTLRPLLPRPPGFGCGFGLTFSLSNPMASPSVTAASSGFTPYGVNCYSNNIVAGSALQCSSTNEMPGQNHQQVMLQRYLIQHGANTTNPNNIVVSSSVDPATTTSYQNHCHRLPQHHAYDDVNALVGSVGSSFSLSGSNTPPVVAPAGHLLQDPVMHIGPGSPSVWNDDEYP…
SkABI4	MDDPSLSHPPLEPTTTTTTTITIPSNDKSTDNITTATTPTTAITSDTNSNNSSGGCSRKCKGKGGPDNGKFRYRGVRQRSWGKWVAEIREPRKRTRKWLGTFATAEDAARAYDRAAIILYGSRAQLNLQPSASSSSAQSGSTSRNSTSSSSQTLRPLLPRPPGFGCGFGLAFSLSNPIASPAVTAASSGFTPYEVNCFSNNVVGSALQCASTNEIPGQNQPQVMLQRYLIQHGANTTNPDNIFVSSSVATTTSYQNHCNRLPQHHAYDDVNALVGSVGSGFSLSGSNTPVVAPVGHPLQDPAMYAGPGSPSVWNDDEYPPPSIWDDEDPFLFDF
SapABI4	MNNSIETQQNHEFNPPPPPPSQYHPLTKAPITSPPQPPPRPPQQVTQTVTTAAVAVAGSAKAKEGPDNGKFRYRGVRQRSWGKWVAEIREPRKRTRKWLGTFATAEDAARAYDRAAIILYGSRAQLNLQPSASSSSAQSGSTSRNSTSSSSQSTLRPLLPRPPGFGCGFGLTFSLSNPMASPAVTAASSGFTPYEVNCFSNNVVGSALQCASTNEMPGQNQPQVMLQRYLIQHGANTTNPDNIFVSSSVATTTSYQNHLNRLPQHHAYDDVNALVGSVGSGFSLSGSNTPVVAPVGHPLQDPAMYAGPGSPSVWNDDEYPPPSIWDDEDPFLV
PtABI4-1	MDNSSHPPQEPTATTATTISSNDKNIDNNTTATTPTTTTTSDTNSNNNSSGSSRKCKGKGGPDNGKFRYRGVRQRSWGKWVAEIREPRKRTRKWLGTFATAEDAARAYDRAAIILYGSRAQLNLQPSGSSSSAQSEPTSLNSASSSSQTLRPLLPRPPGFVFTFSLTNSMVSPSVTAASSGFTPPGVNYHSNNVAGSALPCLSNNDMLIQNHQQVMLQRYLNQYGANTSNPNNIFDSSSVATSTTPSYHSHCLPQHHACNDVSSLVGSVGSSFSLSGRNTQPIVAPVGHLQDPAMHVGAGSPSVWNDDEYPPPSIWDDEDPFLFDF
PtABI4-2	MDNSSLSHPPQEPTTTTTKLSSNEKSTDNNTTATTPTTATTSDTNSNNNSSGNSRKCKGKGGPDNGKFRYRGVRQRSWGKWVAEIREPRKRTRKWLGTFATAEDAARAYDRAAFILYGSRAHLNLQPSGSSSSAQSGSTSRNSTSSSSQTLRPLLPRPPGFGCGFGFTFSLSNPMASPSVTAASSGFTPYGVNCYSNNVVGSALQCSSTNEMPGQNHQQVMLQGYLIQHGANTTNPNNIFVSSSVDPSTTTSYQNHCHRLPQHHAYDDVNALGGSVGSSFSLSGSNTPPVVAPAGHLLQDPVMHIGPGSPSAWNDEEYPPPSIWDDEDPFLFDF
MrABI4-1	MDDSAPPTHHPPQDTDPPIPSFSSITDNNKSSAGTTTSSNDQNNCTISSSSNGRRCKGKGGPDNNKFRYRGVRQRSWGKWVAEIREPRKRTRKWLGTFATAEDAARAYDRAAITLYGSRAQLNLQPSGGSSSQSSSSTLGGSSSSSTQTLRPLLPRPSGFGFTFSSAPSTLPMMASSSVLPFGIYPSGSPSVLCPNSMVQNPQQVLQQYQYHQPCDWTIGDGIDRTTTTTSYPNPYHQPQHQSYLCNDINSLVGSVGSSFSQTTQPVVASVSSDPVGAVGPGSPSIWPLTNDEDYTPSLWDYVYGDPFLFDF
MrABI4-2	MDDSAPPTHHPPQDTDPPIPSFSSITDNNKSSAGTTTSSNDQNNCTISSSSNGRRCKGKGGPDNNKFRYRGVRQRSWGKWVAEIREPRKRTRKWLGTFATAEDAARAYDRAAITLYGSRAQLNLQPSGGSSSQSSSSTLGGSSSSSTQTLRPLLPRPSGFGFTFSSAPSTLPMMASSSVLPFGIYPSGSPSVLCPNSMVQNPQQVLQQYQYHQPCDWTIGDGIDRTTTTTSYPNPYHQPQHQSYLCNDINSLVGSVGSSFSQTTQPVVASVSSDPVGAVGPGSPSIWPLTNDEDYTPSLWDYVYGDPFLFDF
QsaABI4	MDDQHHRSSPPAPPSSSHLPQEQTTQTASTTTPIPTSATTTSTTSSSSSPTKKGKGKGGPDNNKFRYRGVRQRSWGKWVAEIREPRKRTRKWLGTFSTAEDAARAYDRAAIILYGSRAQLNLQPSGSSSQSSSSARGSTSSSSTQTLRPLLPRPSGFGFGFTFNGPTSNTLPSSVLAAGSSGFVPFGVYPNGLYPDNMVIQNNSINNPHHQVVQVQQQQYDHQHQLSDHHGCVTQLTNPNHYQQHQQQNNQSMSNVQHQQQQQQQQQNNCRLYDDVNSMVGSVGSILSLSSELTQPVVAPVASDPVGVFRTGSPSLNMWGLSNEEDQYPPSIWDYGDPFLFEF
SanABI4	MSGAAISDPNSHPPRDDDHNSINDYNPISAISTTSSDSAATSSAGGNANTNTSKRGKGKGGPDNSKFRYRGVRQRSWGKWVAEIREPRKRTRRWLGTFSTAEDAARAYDRAAIILYGSRAQLNLQPSGGGSGGNGGGSSSQSSSRSSSSSSSSTQTLRPLLPRPSGFGLTFSTPQPQLAPTAGGVVGNYVQYGLYPAVHYNPNIVPQLPQQQMSTMVQQQYGAGDLRVDQSDPTIREPSDTTSSYPNPNNNIDTYHLQQQNQDLQHLQSVGYDDISSLVGSVGSSLSITPTETVAAPAISDPAAALNGYMTSPPWPLAGEDEYPTSSIWDYGDPFLFDSI
ScABI4	MSGAAISDPNSHPPRDDDHNSINDYNTISAISTTSSDSAATSSAGGNANTNTSKRGKGKGGPDNSKFRYRGVRQRSWGKWVAEIREPRKRTRRWLGTFSTAEDAARAYDRAAIILYGSRAQLNLQPSGGGSGGNGGGSSSQSSSRSSSSSSSSTQTLRPLLPRPSGFGLTFSTPQPQLAPTAGGVVGNYVQYGLYPAVHYNPNIVPQLPQQQMSTMVQQQYGAGDLRVDQSDPTIREPSETTSSYPNPNNNIDTYHLQQQNQDLQHLQSVGYDDISSLVGSVGSSLSITPTETVAAPAISDPAAALNGYMTSPPWPLAGEDEYPTSSIWDYGDPFLFDSI
SrABI4	MSGAAISDPNSHPPRDDDHNSINDYNTISAISTTSSDSAATSSAGGNANTNTSKRGKGKGGPDNSKFRYRGVRQRSWGKWVAEIREPRKRTRRWLGTFSTAEDAARAYDRAAIILYGSRAQLNLQPSGGGSGGNGGGPSSQSSSRSSSSSSSSTQTLRPLLPRPSGFGLTFSTPQPQLAPTAGGVVGNYVQYGLYPAVHYNPNIVPQLPQQQMSTMVQQQYGAGDLRVDQSDPTIREPSETTSSYPNPNNNIDTYQLQQQNQDLQHLQSVGYDDISSLVGSVGSSLSITPTETVAAPAISDPAAALNGYMTSPPWPLAGEDEYPTSSIWDYGDPFLFDSI
SelABI4	MSGAAISDPNSHPPRDDDHNTINDYNPISAISTTSSDSAATSSAGGNGSVNTSKRGKGKGGPDNSKFRYRGVRQRSWGKWVAEIREPRKRTRRWLGTFSTAEDAARAYDRAAIILYGSRAQLNLQPSGGGSGGNGGGSSSQSSSRSSSSSSSSTQTLRPLLPRPSGFGLTFSTPQPQLAPTAAGVVGNYVQYGLYPAVHYNPNIVPELPQQQMSTMVQQQYGAGDLRVDQSDPTIREPSETTSSYPNPNNNIDTYHHQQQNQDLQHLQSVGYDDISSLVGSVGSSLSITPTETVAAPAISDPAAALNGYMSSPPWPLAGEDEYPTSSIWDYGDPFLFDSI
SaABI4	MTTALFHHLQRMLFQHRHSHSTVFSIGINDYNPISAISTTSSDSAATSSAGGNANTNTSKRGKGKGGPDNSKFRYRGVRQRSWGKWVAEIREPRKRTRRWLGTFSTAEDAARAYDRAAIILYGSRAQLNLQPSGGGSGGNGGDEYYGSTTVRSGDLRVDQSDPTIREPSETTSSYPNPNNNIDTYHLQQQNQDLQHLQSVGYDDISSLVGSVGSSLSITPAETVAAPAISDPAALNGYMTSPPWPLAGEDEYPTSSIWDYGDPFLFDSI
SalABI4	MSGAAISDPNSHPPQDDDHNNNNDYNPISAISTTTSDSAATTSAGASGNNTSKRGKGKGGPDNSKFRYRGVRQRSWGKWVAEIREPRKRTRRWLGTFSTAEDAARAYDRAAIILYGSRAQLNLQPSGGGSGGNGCGSSSQSSSRSSSSSSSSTQTLRPLLPRPSGFGLTFSSPQPQLAAPTAGAVVGNYVQYGLYPAVHYNPNIVPQLPQQQMGTTMVQQQYGAGDLRVDQSDPTIREPSETTSSYPNPNNNIDTYHHHQQQNQDLQHLQSVGYDDISSLVGSVGSSLSITPTEPVAAAAISDPAAALNGYMTSPPWPLAGEDEYPTSSIWDYGDPFLFDSI
SiABI4	MSGAAISDPNSHPPQDDDHNNINDYNPISAYSTTSSDSAATSSAGGNSNVNTSKRGKGKGGPDNSKFRYRGVRQRSWGKWVAEIREPRKRTRRWLGTFSTAEDAARAYDRAAIILYGSRAQLNLQPSGGGSGGNGGGSSSQSSSRSSSSSSSSTQTLRPLLPRPSGFGLTFSTPQPQLAPTAGGVVGNYVQYGLYPAVHYNPNIVPQLPQQQMSSMVQQQYGAGDLRVDQSDPTIREPSETTSSYPNPNNNIDTYHHQQQNQDLQHLQSVGYDDISSLVGSVGSSLSITPTETVAAPAISDPAASLNGYMTSPPWPLAGEDEYPTSSIWDYGDPFLFDSI
ThABI4	MEPLPSQHDDNNPDCKETLTSQTQNADSGSTASDSTASASANAQRKRKGKGGPDNAKFRYRGVRQRSWGKWVAEIREPRKRTRKWLGTFSTAEDAARAYDRAALFLYGSRAQLNLTPSSPSAATSSSSATTSSSSSSATSSTQTLRPLLPRPAGFSGPVSAGGFGPYGFHYQNILLGGSALLCPNDAASMLSQGLVFPHQQLLQQQQQNQFLQVGLQYHHLQQQQQYQNFHFGDCVGSSGGHTASFQLPNGVNLPLGHAQGGGSCVENNSSNNHNNSVGDGNSLAGSVGSSLPISAVAQPSHAVDPVTSGIDPGFIGVPGSPAVWPFAGEDEYPPSSIWDYMDASLDGFLNIPSEFH
SmiABI4	MSGAAISDPNHHPPQGPLPNNTPPLSTDAAATKKPKGKGGPDNSKFRYRGVRQRSWGKWVAEIREPRKRTRRWLGTFATAEDAARAYDRAAVILYGSRAQLNLQPSSGGAANNGGGGSSSQSSSRSSSSSSSSTQTLRPLLPRPSGFGLTYSAAPPQMTNYVQYGLYPAVQYPNIVPQTQLPPQQAAIAPSLPQQQQPYGMADLRVSESDPNSIRANSDANSSYPNPNHDCQNLQHNQNQNTQSFGYDEISTLCSTEPAAAPALSDPTAVLNGYAASPSWPLMPHEDEYPGTGIWDYSDPFFFDTI
ShABI4-1	MSGAAVSDPNRPSPEENRGGGKKGKGKGGPDNAKFRYRGVRQRSWGKWVAEIREPRKRTRRWLGTFATAEDAARAYDRAAVILYGSRAQLNLGGGGGNCSGGGSNSQSTSRSSSSSSSATTTAAQTLRPLLPRPSGFGLMAAPPPPPPPRIANYAAQYGLYPNVQYPNIFPQISPDLGVSESDSQIRANPNPNTQNCQILQQNHNPNQIQAQDQIQIQNTNILQGGGGFDEIGSLMSIAEAGSASAISDPTAVMNGYVSSPSWPLIPGEDEYPETSIWDYGDPFLFDSI
ShABI4-2	MSGAAISDPNHHPPQDDHSNINTSRPSPPASASSKKGKGKGGPDNAKFRYRGVRQRSWGKWVAEIREPRKRTRRWLGTFATAEDAARAYDRAAVILYGSRAQLNLQPSAAPGNGAAASSSQSSSRSSSSSSSSAQTLRPLLPRPSGFGLTYPAAPNYVQYGLYPSVQYPNILPQLAPQQPYGIPDLGISESNSQIRVTSDTITNPSFPNPNNHECQNMQQNQNQNQNENTVNYDEISSLVCSTGSLLSEPAPVPALSDPTAVLNGYEASQSWPMMAQEEEYPAMSIWDYGDPFFFDSI
SdiABI4-1	MSGAAISEANRPSPQDDHAAATGGKKGKGKGGPDNAKFRYRGVRQRSWGKWVAEIREPRKRTRRWLGTFATAEDAARAYDRAAVILYGSRAQLNLGGGGNHSGGGSSSQSSSSRSSSSSSSTTTTQTLRPLLPRPSGFGLMAPPAPQVANFSHYGLYPNVQYPNILPQITPEPFGIADMGVSESDSAIRATLNPNNRDCQNLQQNHNLNQNQAQAQDQNQNTNLLQGGVGFDEISSLMSMASTEPAAAISDPTAVMNGYVSSPSWPLIPNEDEYPATSIWDYGDPFFF
SdiABI4-2	MSGAAISDPNHHPPQDDHTNNNNTRPIPTHSPTTTAAAAKKGKGKGGPDNGKFRYRGVRQRSWGKWVAEIREPRKRTRRWLGTFSTAEDAARAYDRAAIILYGSRAQLNLQPSSSAGNGAGSSSQSSSRSSSSSSSSTQTLRPLLPRPSGFGLTYSAPNYVQYGLYPTVQYPNTLPQLAPQQTAMVQQPYGITDLGIPESNSTIRVSSDTNSSYPDPNNHDCQNIQHNQNQNQNQNTLGYDEISSLVCSTGSLLSITSTEPTPALSDPTAVLNGYETSTSWPLMAQEEEYPAMSIWDYGDPFFFDSI
SsABI4-1	MSGAAISDPNQHPPQDDHTNINTSSKKGKGKGKGGPDNAKFRYRGVRQRSWGKWVAEIREPRKRTRRWLGTFATAEDAARAYDRAAVILYGSRAQLNLQPSAAAGTGAASSSQSSSRSSSSSSSGQTLRPLLPRPSGFGLTYPLPNYVQYGLYPSVQYPNILPQLAPQQPYGIPDLGISESNSQIRVSSDTITNPSFPNPNNHDCQNMQQNQNQNQNTINYDEINSLVCSTGSLLSEPAPVPALSDPTAVLNGYEASPSWPMMAQEEYPAMSIWDYGDPFFFDSI
SsABI4-2	MSGAAISDPNHHPPQDDHPNIINPSPAASKKGKGKGGPDNAKFRYRGVRQRSWGKWVAEIREPRKRTRRWLGTFATAEDAARAYDRAAVILYGSRAQLNLQPSAANGEGGGASSQSSSRSSSSSSSSAQTLRPLLPRPSGFGLTYPAPNFLQYGLYPSVQYPNILPQLAPHQPSGIPDLGISESNSQIRVSSNAVTNPSYPNPNNHDCQQNQNQNQNNNQNAIGYDAISSLVCSTGSLLSDPAPVPALSDLTAVLNGCEPSPSWPLMAQEEEYPAMSIWDYGDPFFFDSI
SsABI4-3	MSGAAISDPNHPSPEENHAAAGSGKKGKGKGGPDNAKFRYRGVRQRSWGKWVAEIREPRKRTRRWLGTFATAEDAARAYDRAAVILYGSRAQLNLGGGGNCSGGGYCGSSSSQSTSRSSSSSSSTTTAQTLRPLLPRPSGYGLMAAPPPPQISNYAAQYGLYPNVQYPNILPQIAPKPYGISDLGVSESDSGIRANPNPNNQNCQILQQNHNLNQNQAQDQIQNTNILQGGAGYGEISSLMSIAEPAAAISDPTAVMNGYVSSPSWPLIPNEDEYPVTSIWDYGDPFFFDSI
SsABI4-4	MSGAAISDPNRPSPEENQAAAAGGKKGKGKGGPDNAKFRYRGVRQRSWGKWVAEIREPRKRTRRWLGTFATAEDAARAYDRAAVILYGSRAQLNLGGGGNCSGGGGSSSQSSSRSSSSSSSTTATTQTLRPLLPRPSGYGLMAAPPPPQPQITNYASQYGLYPNVQYPNILPQIVPEPYGTSDLGVSQLDSEIRANPNPNNQNCQILQQNHNLNQNQAQDQNQNTNILQGGVGFDEISSLMSIASAEPAAAISDPTAVMNGYVSSPSWPLIPSEDEYPETSIWDYGDPFFFDSI
GauABI4	MSGATAPPPPSPPPDTSPNKQQRPPHEQDATAKRPKGKGGPDNAKFRYRGVRQRSWGKWVAEIREPRKRSRRWLGTFATAEDAARAYDRAAVVLYGHKAQLNLQDSSSHHHQESSSMSSSRATTSTSSSAQTLRPLLPRPPPPPPQLISSSNAAHDINTYLPFVPALQQQPPPQQMCSSSSAAAQLYDMSYGNPNPAVEAQGPQLLHGGYDEMNPCCGIVGSGGIESSAAANAYANSPAAASAWAHLEGLPGGSGGGGGNGNGGSSSIWDYGDPFFFDGI
IgABI4	MAFSSSSSIPLSPSPPQQQHPNSPFHSHTTTTTPPPPLSLSSSSTIGGGGEGTSGVLGQKKFKGKGGPENSKFRYRGVRQRSWGKWVAEIREPRKRTRRWLGTFATAEEAARAYDRSAILLYGSRAQLNLEPNPGSPPPPQTTSTSPTKVNSNNNNNSSSYSSTSSSGGPTQSLRPILPRFTLSDLPFPSLSVPIIPSVPIIPSPYGLYYTPNSILQSYPTIVHPLHHHYHHQQVQINNMYGSSASEDVTVATHHANNNSGNDDESGRQSNCVYEDITSLVGSSLSLCPQDNNINTSHNNTTNPSLVVSSTESATESATEMVGSPIPIWPPLSTSFDEYPPSSMWDYSNPFLDF
RcABI4	MDDNSISLTQYPLQENQETTTTAATTTTTTTTITPAAVTSDNNSDSNNNNNSSSGDNNGNSRKCKGRGGPDNNKFRYRGVRQRSWGKWVAEIREPRKRTRKWLGTFATAEDAARAYDRAAIILYGSRAQLNLQPSNSSSTQSSSSSSSSSSSSSTRASSSSSSQTLRPLLPRPSAFGFTFSLSSTPPAVSSEFGTYGVFQHQNQNVNVGSSPVLCPANIVQNQQEQLLQSHHYQYHHQYQNPFLAGSSNFITCDPIIIPATTTAAAEATATSYHQNLNYVYNDHIPHQPQHHQEQQHGMYQDIASLVGSVGSSLSLSSSTQPVIAPANQDPVMHVGPGSPSVWPLTSDDEYPPPSIWDYGDPSIFDLERVCVYYPHGPISAIIFSCTNLSDFGLIIT
JcABI4	MDSNPSQDPITTATTTSETITTTTIAAGVTSDTTSDSNNTSSDSAGKKCKGRGGPDNSKFRYRGVRQRSWGKWVAEIREPRKRTRKWLGTFASAEDAARAYDRAAIILYGSRAQLNLQPLNSSSAQNSSSSSSSRGGGSGGNGSSSSSTQTLRPLLPRPSGFGFSFSLSSTSMASPAAVAAASSGFVPYGVYQNLPNVVGSSTVLCTNNIVQNPQEQQITMSSNIPYQYQYQNPLSDYTSSLSAGHDPSSIPTTSYQNLNYDHNPHHQQQQEHGLYEDISSLVGSVGSSLSLSSNTQPIIAPANQDPVMHVGPGSPSLWPLTNDDEYPPSSIWDYGDPSLFDL
MeABI4-1	MEEHPDPPFAPQETTTTTTTTPAAPSITTATTSDTNSDTNNNSSSDNSSRKCKGRGGPENGKFRYRGVRQRSWGKWVAEIREPRKRTRKWLGTFATAEDAARAYDRAAIILYGSRAQLNLQPSKSSSAQSSSSSSRGSSSSSAQTLRPLLPRPSGFGFTFSLSASMPSPAAAAAAAAAAATASASSGFGPYGVYHHHPNVVGSSVLCPSNMVQNPQEQIMSHHYQYHYQNPLIPDVSNLNAANSTIPTTSYQNLNYDYNDHNNHHHHHQQQQESGLFEDISSLMGSVGSNLSLSGNIQPVVAPAVQDPVMHVGPGSPSLWPLTSDDDYAPSTIWDYGDPSFFDL
MeABI4-2	MDDSSLHHPPQTTTTTAPAAPSITIATTSDTNSDTSNNSSSDNSRKCKGRGGPDNSKFRYRGVRQRSWGKWVAEIREPRKRTRKWLGTFSTAEDAARAYDRAAIILYGSRAQLNLQPSNFSSAQSSSSSSRGSHSSSTQTLRPLLPRPSGFGFTFSLSASMPSPALTVAPAAASAASGLDPYGVFNHHHHPNVVGSGVLCPSNIVQNPQEQLMLHHQNPLPDVCNFGDSCSTLPITSYQNLNYDYDDHNRYHHQQQQQELGGGGLYEDISSLVGSVGSSLSLSSNTQPVIAPAGQDPVMHVGPGSPSVWPLAIDEYPPPSIWDYEDPSLFDL
HbABI4-1	MDEYSSLPLTPQETTLTITTTTTTTTSDTTNTTPAAPSITTAPTSDTNSETNNSSSENGSRKCKGRGGPDNSKFRYRGVRQRSWGKWVAEIREPRKRTRKWLGTFATAEDAARAYDRAAIILYGSRAQLNLQPSNSSSAQSSSSSSRGSSSSSTQTLRPLLPRPSGFGFTFSLSASMPCPAPAAVAAASGFGPYGVYHHHPNVVASSVLCPSNIVQNPQEQIMSRHYQYQYQSPLLDGSNLYTGDSSSIIPATAYQNLNYDRNDHNRHHHHHQQQQEPSLYEDISSLVGSVGSSLSLSGNTRPVIAPAGQDPVMHVGPRSPSLWPLTSDDEYPPSSLWDYGDPSLFDL
HbABI4-2	MDDSSLPHPPQETTTTTPSDAATTPAAPSITTATTGDTNSDTNNNSSSDNSRKCKGRGGPDNSKFRYRGVRQRSWGKWVAEIREPRKRTRKWLGTFATAEDAARAYDRAAIILYGSRAQLNLQPSNSSSSAQSSSASSRGSSSSSTQTLRPLLPRPSGFGFTFSLSASKPSPAVAVAATAAAAASASSGFGPYGVYHHHPNVVGSSMLCPSNIVQNPKEQIMSHHYQYQYQNPLLEGSNLNTGHSSSSIATTSYQNLNYDYDGHNRHHQQQQQQEPGLYEDISSLVGSVGSSLSLSGNTQPATAPAGQDQIMHVGPGSPSLWPLTSDDEYPPSSIWDYGDPSLFDL
MaABI4	MENTNLIINPPHHQENQDFTLTPLQKDQENTVNPKENQENTATPHQENHENQENTVSSHQENQETTRKCKGRGGPDNNKFRYRGVRQRSWGKWVAEIREPRKRTRKWLGTFSTAEDAARAYDRAAIILYGSRAQLNLQPSNSSISANSSSSSSPSSSTRSGSGGSGSSSTQNLRPLLPRPSGFGFSFSSMQSPSPLLPPPVSVAGPGLIGPYGFYQNFQHQNVEFVGSSTNIVHNQSNLYPFSQYQNPFLDHGGSSTFNENITVPTTTSYQQIQNLNYDCYTGDQVLQRHGLYEDVSSLVGSVGSGLSLSSNTQPVIAPSSSSNHHQDPVMHVGSGSSNSVWPLMASDDEYPPSSIWDYGNPSIFDL
CsaABI4-1	MDSSSSSPSSQPGPHLHTTTTTSPAKAVPTGDTTAKKEPTKSKGKGGPDNNKFRYRGVRQRSWGKWVAEIREPRKRTRKWLGTFATAEDAARAYDRAAIILYGSRAQLNLQPSGSSSQSSSSNKGSSSSSTSSSTSSSSTQTLRPLLPRPSGFGLTYSSAAAQLQTVPFMNPPPSTGFAPYGIPPPSTTTTNNNNNNNASVLIGTNNNNNNNNNPLQVQYQYPVNDLSVGGFCGGDPTTAVLNSYTNPNCNRDNYHHHHQQQYQHHDSRNPTAPINCASYEDINTLVGAVDSSLSLCTQAMVAPGMDPIGGAVGPVSPMMWPLMNDVECPPSIWDYGDPLGFDFRGFD
CsaABI4-2	MDSSSSSTSSQPGPHLHTTNTTTTTTAEAVPTGDTTCTATAKKEHTKSKGKGGPNNNKFRYRGVRQRSWGKWVAEIREPRKRTRKWLGTFATAEDVTRAYDRAAIILYGSHTQLNLQPCGSSSQSSSSDKGSSSSSTSSSTSSSSTQTFFLCSLAQLITPINVEQN
HlABI4	MDSSSSSPPLGPHLHACASATTAAKDAAATDSSGDSTKREPKPTKGKGKGGPDNNKFRYRGVRQRSWGKWVAEIREPRKRTRKWLGTFATAEDAARAYDRAAIILYGSRAQLNLQHSGSSSQSSSKGSSSSNSSTSSSTQTLRPLLPRPSGFGLTYSSSAVQLQTVPFMNAPSSGFAPYGVGSVAGPTIASNNASVLVGTNNTAVHNHNENNPLQVQYQCPLNDIHQGSVGGFCGGGGDPTTTVLNSYTNPTCSRDNHQYQQHDPRHQTAQINCSSYEDINTLAGAVDSNLSLCTQAMVGPGTDPIGAVGPVSPMMWPLMNDVECPPSIWDYGDPLAFYFKGFD
VriABI4	MDCEDQDTKPITTTTTSNETNSSNSSSATAGATSCGGDNGSNGNSRKCKGKGGPDNSKFKYRGVRQRSWGKWVAEIREPRKRTRKWLGTFATAEDAARAYDRAAIILYGSRAQLNLQPSVSSASSSSRGSSSSSSGTQTLRPLLPRPSGFGLTFSSPSATPHTAGGYVPYGFSHGMDSSVLCGNVVQSQQQLVQQQHQLLYPPSDMNVAADPITTATITTYPNPNHHHHHHHHPPYQQNCLYDEINSLVGSVGPSLSLSSQPGVAPAQPDQALSVGLGSPSLWPLNDEDEYPPSCIWDYGDPFFDF
VviABI4	MDCEDQDTKPITTTTTSNETNSSNSSSATAGATSCGGDNGSNGNSRKCKGKGGPDNSKFKYRGVRQRSWGKWVAEIREPRKRTRKWLGTFATAEDAARAYDRAAIILYGSRAQLNLQPSVSSASSSSRGSSSSSSGTQTLRPLLPRPSGFGLTFSSPSATPHTAGGYVPYGFSHGMDSSVLCGNVVQSQQQLVQQQHQLLYPPSDMNVAADPITTATITTYPNPNHHHHHHHHHPYQQNCLYDEINSLVGSVGPSLSLSSQPGVAPAQPDQALSVGLGSPSLWPLNDEDEYPPSCIWDYGDPFFDF
CclABI4	MDDSSPHPIQENATVTTTNNTKSTDSSTITTSDNTCNNSSNNNNNNNNNKKCKGKGGPDNSKFRYRGVRQRSWGKWVAEIREPRKRTRKWLGTFATAEDAARAYDRAAIILYGSRAQLNLQPSTSSSSSHSSNSTRGGGGGGSSSSNSSQQTLRPLLPRPTGFGFTFSASSANPAAGAGLSSSSGLVPYGVYPNIMSVSSALLCPNIVQVQNQRDMMMQQQCEIQNYHHHHLQIQQVPDGLNSVSCINDTLAAAASTSSYGNPNHQQQYEQNCLYHDISSIAGSMGSTLSLSTQVAHAPPAEAAAAPNPNMSVGPGSPSIWPLTNEEDYPPTCLWDYTDPFLFDPFFST
CisABI4	MDDSSPHPIQENATVTTTNNTKSTDSSTITTSDNTCNNSSNNNNNNNNNKKCKGKGGPDNSKFRYRGVRQRSWGKWVAEIREPRKRTRKWLGTFATAEDAARAYDRAAIILYGSRAQLNLQPSTSSSSSHSSNSTRGGGGGGSSSSNSSQQTLRPLLPRPTGFGFTFSASSANPAAGAGLSSSSGLVPYGVYPNIMSVSSALLCPNIVQVQNQRDMMMQQQCEIQNYHHHHLQIQQVPDGLNSVSCINDTLAAAASTSSYGNPNHQQQYEQNCLYHDISSIAGSMGSTLSLSTQVAHAPPAEAAAAPNPNMSVGPGSPSIWPLTNEEDYPPTCLWDYTDPFLFDPFFST
PvABI4	MDDSGLNSPHPLQDKNATVTTTNDTKSKSIDSTTTTTSENNSSNNSIVNNNTNTKKCKGKGGPDNSKFRYRGVRQRSWGKWVAEIREPRKRTRKWLGTFATAEEAARAYDRAAIILYGSRAQLNLTPSSSTSSQSSTSRGSSSSSSSAQTLRPLLPRPSGFGFTLSSSAPFMAQPISMAAGMGSSTGFMPYGVYQNVVNVGSNVFCPNIVQNTNQQLMQQFHEYQHPLTDGTIINYGDSGGAITPYVNPYDDINSLAGYMGSTLSLSTQTVVAPPAPDPIIAVGPGSPTVWPLTNDEEYPTTALWDYADPFLFDF
MiABI4	MDDSRLNTPHPHQDKNTTVTTTNDTKTKSTDSTATTTSENNLIADNNNTKTNTKKCKGKGGPDNGKFRYRGVRQRSWGKWVAEIREPRKRVRRWLGTFATAEEAARAYDRAAVMLYGPRAQLNLTPSSSTLSQSSTSRGSSSSSSSTQTLRPLLPRPSGFGFTFSGSAPILAQPISLADGMGSSTGFMPFGAYPNGVNVGSTMFCPNVVQNNSQQLMQQFHEYQHPLTDGTIINHGDSGGAMTPYVNPYDEINSLAGSMGSTLSLSTQTVVAPPAPDQITAVGHGSPTVWPLTNDEEYPTIGLWDYGDPFLFDF
MazABI4	MDDSGLKTPHLTQEITTVATTNDTKSTDSTTTTTSDNNCTNSSNSSSSNGKKCKGKGGPDNGKFRYRGVRQRSWGKWVAEIREPRKRTRKWLGTFATAEDAARAYDRAAIILYGSRAQLNLQPSSCSSSQSSSSRGGSSSSSSSQQTLRPLLPRPSGFGFTFSGSAPLVNPTSMTTGLASSSGFMPYGTYPNVVSVSSSVLCPNIVQNQQQMVQQYEIQHHSQLPDGMNNVNSIDSVPTTSSCANPNHHQQYDQNCLYHDVNSIVGSMGSTLSLSTQAVLAPPASDPTISVGPGSPSVWPLINDEEYSTSCLWDYADPFLFDPFFST
PsoABI4	MDVSTADHKHPIPCTITTSNSSDGSTNTTTTTNTNNNNNNATCINRKCKGKGGPDNNKFRYRGVRQRSWGKWVAEIREPRKRTRKWLGTFATAEDAARAYDRAAIIFYGSRAQLNLQPSPSAGNSSTSNGGSSSTSSSSSSSTTTLRPILPRPAGFGLTPSSYVPYALYTNYSSTLHHYPHQLVQQQHRQDQQNHYHQQHNAHHQLRPLDIDIPTSTSTTTTSTTGSDVNPNSNNQMGDEENTKNNKMITSLVGSVDANLSLSRHHQHQHQHHHHHHHHQQQQHQQHDQDAVVPPPFSPPAFWSYTHIDEEHQDDDYPATTTSSFWGDSDSFFFDI
ProABI4	MEDLDDTHPIQDTSFPNTTITTATTTNDTTKSTSTGSSSSTADNSRKCKGKGGPDNNKFRYRGVRQRSWGKWVAEIREPRKRCRKWLGTFATAEDAARAYDRAAIILYGSRAQLNLQSSGNNSSTQSTSSRGSTSCSNTQTLRPLLPRPSGFHFTFPPPSSNSAMASSYPAAVGSMPYGFYQGTPCPTNVIQNPQEVVQHCSQSDESLTGRGPTITTTTTPTTTSYRNPDQQQYRQNHQSNCMYDEIQSLVGSVGSSLSLSSQPVAPLALPDPPVPSSFGPGSPALWNDDEYPPSCFWDPDPSFLLDF
TtABI4	MDDAAADELHPSSNNNNNNNPSSSSSPPPSTPSTTNGGRKCKGKGGPDNNKFRYRGVRQRSWGKWVAEIREPRKRTRKWLGTFSTAEDAARAYDRAALIFYGSRAQLNLQSSGPPNHSSSSTATGTGTNSSSSSSSSSSTTNLRPLLPRPPSGTFGLLTPYPYAVYPTVNYNVVQQQQNHHCRPFDVDVDVTGNSNTTGGPTSSTSSFVNPKLYEEIGNLSLNSQQQHQHQKEEKDNHHEEEEEEEEEEEDPTVDEQQQLPMVSSPPPAWPYINMDGDDCPPGYIWEDGGDHNNNSAFFF
AstABI4	MTTALFSHREEGKPASLSNPIPYNEAMDGPAAAETADVPQEEKHPIEQQQPPLPSISSSSTSSSSRKCKGKGGPDNSKFRYRGVRQRSWGKWVAEIREPRKRTRKWLGTFATAEDAARAYDRAATILYGPRAQLNLQASITPHPSSSSTSSSASTLRPLLPRPAGFSVSCSSSSSSSSSSAYFPFHHGNFGVPAVGWSSSGLFHDRTAIQEGLQQQHFVGLDHVPSSSFANPNRTTCEEINRLAGSVCSTLSLTACPSPPVLAASSAVCHPSPAAAAAPDEEAGILKPEGGLPLLPPYEDYPAACLWDDADPFLFDF
MsiABI4	MDAAPEAAATAAPAAAVAPQEEKNPIDQPLPSFSNSNSSSCSSSSSKKCKGKGGPDNNKFRYRGVRQRSWGKWVAEIREPRKRTRKWLGTFSTAEDAARAYDRAATILYGPRAQLNLQPSVPPQSSTSSSSSSTSVLRPLLPRPTGFSMSYASSSYLPFDQSSYAIPTVGSGPGAGPLCSGMGMIHGPIESDFQSTAQGGPQHQPYHRYHHYQNVGIDVGSGYGNPNRTLYEEINSLAGSVGSSLSLTCQPIVSTTTAVCDPLPSVAPEQILQQQAMPIYLFVVQPDSITQGLRNCIEDWIYKKAPAPLLLENRLAC
CfABI4	MASYSDPHNHPTQGTTTNNKSPISSLPNSTTSTTANDCATTSDTKTSTNRRPKGTGGPDNSKFKYRGVRQRSWGKWVAEIREPRKRTRRWLGTFATAEEAASAYDRAAIILYGSRAQLNLQPSGGGGPSNSSSSRRGSSSSSSTQTLRPLLPRPSGYGQIFTSSTTAGYLPYGHYPTLQNPNMVQSFQQLLHQQLQQNQFAPFDEDVKVDPTIATTSYPHPNHVDVNCVYDDVKPIVGSSLCLPTEPVVAPALSDPTVDGGPESPALWPLIKDEEYPPANMWDDGDPSLFDF
MacABI4-1	MPPKEGKLEGIPLRSSPIPEALRSPHKGADYFPPMDHKLSSPIEQYQLAFQCISSATSTNTISEAAAGGDGPTASSGRKGKGKGGPENRKFRYRGVRQRSWGKWVAEIREPRKRTRKWLGTFSTAEDAAKAYDRAALVLYGPRAQLNLQRPSTATAGHHLNATVTTPSSSSTTTLRPILPRPSTIHFPILPHPNIPTSYTYPPLFLHADMTNSPIVAPEPVVKPPSVEVEAVAAASEPAMMSGPIHPSFSDPTAFKEINSFAGSITSSFSLSCPPVMTTESSGSAPLVSSPLWGYDDYDVEASCLWDDTDPFFFDI
MacABI4-2	MPPKEGKLEGIPLRSSPIPEALRSPHKGADYFPPMDHKLSSPIEQYQLAFQCSSSATSTNTISEAAAGGDGPTASSGRKGKGKGGPENRKFRYRGVRQRSWGKWVAEIREPRKRTRKWLGTFSTAEDAAKAYDRAALVLYGPRAQLNLQRPSTAAAGHHLNVTATTSYSSSTTTLRPILPRPSTIHFPILPHPNIPTSYTYPPLFLHADMTNSPIVAPEPVVEPPSVEVETVAAASEPAVMSGPIHPSFSDPTAFKEINSFAGSMTSSFSVSCPPVMTTESSGSAPLVSSPLWGYDDYDVEASCLWDDTDPFFFDI
MacABI4-3	MPPKEGKLERIPLRSSPIPEALRSPHKGADYFPPMDHKLSSPIEQYQLAFQCRSSATSTNTISEAAAGGDGPTASSGRKGKGKGGPENRKFRYRGVRQRSWGKWVAEIREPRKRTRKWLGTFSTAEDAAKAYDRAALVLYGPRAQLNLQRPSTATAGHHLNATVTTSSSSSTTTLRPILPRPSTIHFPILPHPNIPTSYTYPPLFLHADMTNSPIVAPEPVVEPPSVEVETVAAASEPAMMSGPIHPSFSDPTAFKEINSFAGSITSSFSLSCPPVMTTESSGSAPLVSSPLWGYDDYDVEASCLWDDTDPFFFDI
MacABI4-4	MDHQLHSPIEQHQLSFQSSSSTTSDNSNSSTNTTSSAAAAATVVGDAAAAGPSRRGKGKGGPENGKFRYRGVRQRSWGKWVAEIREPRKRTRKWLGTFSTAEDAAKAYDRAALILYGPRAQLNLQTSSSAAATGHHSNSTTAAASTTTTLRPLLPRPSGFPFPIPPPTGASTSYNYPPPFLYANMTDSTIMAPGPAMEPPSVEVGALGTAPGPVVAAGPSSLGFSDPAMEEISSLAGSVSSSLSLSCPPVMTTESMGSAPLVSSPLWPYDDYDVAASCLWDETDPFFFDI
MacABI4-5	MDHQLHSPIEQHQLSFQSSSSTTSDNSNSSTNTTSSAAAAATVVGDAAAAGPSRRGKGKGGPENGKFRYRGVRQRSWGKWVAEIREPRKRTRKWLGTFSTAEDAAKAYDRAALILYGPRAQLNLQTSSSAAATGHHSNSTTAAASTTTTLRPLLPRPSGFPFPIPPPTGASTSYNYPPPFLYANMTDSTIMAPGPAMEPPSVEVGALGTAPGPVVAAGPSSLGFSDPAMEEISSLAGSVSSSLSLSCPPVMTTESMGSAPLVSSPLWPYDDYDVAASCLWDETDPFFFDI
MacABI4-6	MDHNELNSPIEQYQLSFPSCAGSSSNTTAASSSRRGKGKDGPENGRFRYRGVRQRSWGKWVAEIREPRKRTRRWLGTFTTAEDAAKAYDRAALVLYGPRAQLNLQTSSTPAAAHHVGATATTSSFTTTLRPILPRPSGFHFPIASLAPNNISPFLTTNTTDSTIMAPGPAAEPPRVEVGALAAGANHLGCSDPTNFDEMRALAGSVSSSLSRSWPPVMTTASSSSAPLLSSPLWDYDDYDAVASCLWDDTDPFFFDI
MacABI4-7	MDHNELNSPIEQYQLSFPSCAGSSSNTTAASSSRRGKGKDGPENGRFRYRGVRQRSWGKWVAEIREPRKRTRRWLGTFTTAEDAAKAYDRAALVLYGPRAQLNLQTSSTPAAAHHVGATATTSSFTTTLRPILPRPSGFHFPIASLAPNNISPFLTTNTTDSTIMAPGPAAEPPRVEVGALAAGANHLGCSDPTNFDEMRALAGSVSSSLSRSWPPVMTTASSSSAPLLSSPLWDYDDYDAVASCLWDDTDPFFFDI
MacABI4-8	MDHNELNSPIEQYQLSFPRCAGSSSNTTVASSSRRGKGKDGPENGRFRYRGVRQRSWGKWVAEIREPRKRTRRWLGTFTTAEDAAKAYDRAALVLYGPRAQLNLQTSSTPAAAHHVGATATTSSFTTTLRPILPRPSGFHFHIASLPPNNISPFLTTNTTDSTIMAPGPAAEPPRVEVGAPAAGANHLGCSDPTNFDEIRTLAGSVSSSLSRSWPPVMTTASSSSAPLLSSPLWDYDDYDAVASCLWDDTDPFFFDI
MtrABI4-1	MDHNELNSPIEQYQISFPSSAGGSSNTTAARSSRRGKGKDGPENGRFRYRGVRQRSWGKWVAEIREPRKRTRRWLGTFSTAEDAAKAYDRAALVLYGTRAQLNLQTSSTPAAAHHVGATATASPFTTTLRPILPRPSGFHLPIASLPPNNISTFQTTNTTDSTIVAPGPAAEPPRVEVGAVAAGASHLGCSDPTNFGEIRTLAGSVSSSLALSWPPVMTTASSSSAPLVSSPLWDHDDYDAVASCLWDDTDPFFFDI
MtrABI4-2	MDHQLHSPIEQHQLSFQSSSSTTSDNSNSSTNTTSSAAAAAAATVVGDAAAGPSRRGKGKGGPENGKFRYRGVRQRSWGKWVAEIREPRKRTRKWLGTFSTAEDAAKAYDRAALILYGPRAQLNLQTSSSAAAAGHHSNSTTAASSTTTTLRPLLPRPSGFPFPIPPPTGASTSYNYPPPFLYANMTDSTIIAPGPAMEPPRVEVGALAAGPSSLGFSDPAMEEISSLAGSVSSSLSLSCPPVMTTESMGSAPLVSSPLWPYDDYDVAASCLWDETDPFFFDI
AcABI4-1	MDTDPIQSTNPIEQYPSSSSTTTTTTTITTTTTTPTTGGGGGRKCKGKGGPDNSKFRYRGVRQRSWGKWVAEIREPRRRTRKWLGTFSTAEEAAAAYDRAALVLYGPRAHLNLHHPNNSTVPTTTTTTSTTTTASSSSLRPLLPRPFPGYFPIPTTIAAPQHHNLVAALPNPNYQSSLYDEISLLSLSSSDVLAASSSQPPQPAEVQPPPPPPPQCDEWPCLDEDYYPAPSPAGLWDYSVDPFLFDL
AcABI4-2	MDTDPIQSTNPIEQYPSSPSTTTTTTTTTTIPTTTGGGGGGGGRKCKGKGGPDNSKFRYRGVRQRSWGKWVAEIREPRRRTRKWLGTFSTAEEAAAAYDRAALVLYGPRAHLNLHHPNNSTIPTTTVISTTTASSSLRPLLPRPPPGYFPIPTTIAAPQHHNLVAAIPNPNYQSSLYDEIGLLSLSSSDVSAATSSQPPQPAEMEPPPPPPPQCDEWPCLDEDYYPAPSPAGLWDYSVDPFLFDL
AgrABI4	MDTDPIQSINPIEQYPSSSSITTTTITTATPTTTTGGGRKCKGKGGPDNSKFRYRGVRQRSWGKWVAEIREPRRRTRKWLGTFSTAEEAAAAYDRAALVLYGPRAHLNLHHPNNSTIPTSTTTTSTTTTSSSSLRPLLPRPPPGYFPIPTTTIAAPQHHNLVAALPNPNYQSSLYDEIGLLSLSSSDVSAASSSQPPQPAEVQPPPPPPQCDEWPCMDEDYYPAPSPAGLWDYSVDPFLFDL
AcoABI4	MESDQHESQQEAIEQYHPLGSNNPNSSGRKGGKGKGKGKGKGKGGPDNGKFRYRGVRQRSWGKWVAEIREPRKRTRKWLGTFATAEDAARAYDRAALVLYGPRAHLNLQIIAPPSSSSSNSSTSFSPSPSSSSSPSTVVGASTTSASSSSPSSYSASSSSSSTLRPILPRPSGFPFQLFHPPPPPTNPTYTTNINPIILYPHPSTATISGNPVTANPIFPHAVTAAAETPPPPPQEPSYVAGVNCEEITSLAGSVSSSLSLSCPPVAAPASAAAEEAPPPPLPVAASPVWGYDDYAAAAASCLWDDADPFLFDL
OsABI4-1	MQAQQAMDEPANAQLYGHAHAHSHHHRSKRPSPGGGGGGAATLGADGGGGGGSLSGTRYRGVRRRPWGRFAAEIRDPASKERRWLGTFDTAEQAACAYDVAARAMRGTRARTNFPVPAAAGFPGGGGGGCWPWVNIPPQGAAAAASHQQPLNTLLLHNLLMSSSPHGCLLLHHAGHGHGHAHSHSHSHSRAHNPSTRPPTSAPPPPPPAAASSATTAPATTTGAAATSAPGADDDAWGFLLRREPPEAGLLQDVLHGFYPTRRPHDDAGPAPKLERPYEATSSYRVSSPWGAVEDCDDGDGDGDDDYRGFPMMPQGLLEDVIQCPPYMEVLAAPSAAVGRVSRRG
OsABI4-2	MEPSDDACTVAAPAAETAASSSGAGGGGGGGRTKKKAAGKGGPENGKFRYRGVRQRSWGKWVAEIREPRKRSRKWLGTFATAEDAARAYDRAALLLYGPRAHLNLTAPPPLPPPPPSSAAAAAASSSSAASSTSAPPLRPLLPRPPHLHPAFHHQPFHHHLLQPQPPPPPPPLYYAATASTSTVTTTTTAPPPQLAAAAPAAVLVAAAVSSTAETQAVVATAPEDAASAAAAAAAEEEAAWGFHGGDEEDYAAALLWSEPDPWFDLFLK
OglABI4	MEPSDDAFTVAAPAAETAASSSGAGGGGGGGRTKKKAAGKGGPENGKFRYRGVRQRSWGKWVAEIREPRKRSRKWLGTFATAEDAARAYDRAALLLYGPRAHLNLTAPPPLPPPPPSSAAAAAASSSSAASSTSAPPPPPLRPLLPRPPHLHPAFHHQPFHHHLLQPQPPPPPPPPPLYYAATASTSTVTTTTTAPPPQLAAAAPAAVLVAAAVSSTAETQAVVATAPEDAASAAAAAAAEEEAAWGFHGGDEEDYAAALLWSEPDPWFDLFLK
DeABI4-1	MRSALMQPYTCTPALLQTSKPAKHARRRSPSSCALFVHDAQPFTASMAPRLATVKKKLSFLLSRWMLTPPSKRPATHPSISLDAQPCSLYCTVYSLSLSPPFIFDHRPSPPSTSTSALHPIPSALAPKHTPQHHHHHPSSLSLPHPPSSPPLIPAPLPAPMEPNNPPSPAAVAELAAAGSNVAAGGEGDGRKGKAPKGGPENGKFRYRGVRQRSWGKWVAEIREPRKRSRKWLGTFATAEDAARAYDRAALLLYGPRAHLNLSSPPPPPPPLAAPRSHSSSSSASAPPALRPLLPRPAPHQQHHVVPAPLPFHQHQFQYHALPQQQQPTPPQMYYAGTATASTVTTTVVTPRVELEPQEMAVAQAVASSSTSSLLEQQASTPEEVAAEMAGWDYHGGEE…
DeABI4-2	MEPNNIPPPAAAEAAGTTTNVAGVGEAAEGRNNNKGKAPKGGPENGKFRYRGVRQRSWGKWVAEIREPRKRSRKWLGTFATAEDAARAYDRAALLLYGPRAHLNLSSPPPPPPPLAAPRSHSSSSSASAPPALRPLLPRPAPHQQHHVVPAPLPFHQHQFQYHALPQQQQQQPIPPQMYYAGTATASTVTTTVLPRIELEPQEIAVAPAVASSSTSSLLEPKVSTPEEAAAEMAGWDYHGGEEEEDYAAALLWDEPEPFFWFDVFLK
HvABI4	MEHKPNPAVLTTTTTEATSSSEVGSSGGRKGKAAGKGGPENAKFRYRGVRQRSWGKWVAEIREPRKRSRKWLGTFATAEDAARAYDRAALLLYGPRAHLNLTAPPPLAPGADSHPRPLGSSASSSSSSAPPPLRPLLPRPPQHSGGGGAVFQHHHQHQYRFLPLRVTPPSTSTPLYYASTATASTVTTTVAPPHETTSSLPVASSSTVDAHDGAPAGAAEAEVTPEWYLAAEEEDYEAALLWNEPDTLFDIFPK
TaABI4-1	MDGCWRLPGGHGGAAAGRVVRVHFLDADATDDSDEETSQPQRHCARRCVRQIGLPRAFSHLPSAAAGAVSSSSHWTREKRLRAAAAGKTRTLAACGGDDWSAGARAARRLRGVRRRPWGKYAAEIRDPKLGRRVWLGTFNTAEEAKSVYDSAVLRLRGPSAVTKYTAPSPSPPISTVTASAPSPSTSAASPPSPSTTAAPPPSPFGRAASPPSPSTMAAPPPSPFGRAASPPSPSTTATSAPSPITTAASPPSPSTTAASQSATTSWSLVNADEEVTAAFGLGFVDEETSLNNLMQFCLPATCSSRWDPSADFVELADLDDLFAPEPLAA
TaABI4-2	MQMLPEARGHHRSGGGVGGGGAGAGGRADAAAQGHYRGVRKRPWGRYAAEIRDPWKKTRVWLGTYDTAVDAALAYDRAAVALRGPKARTNFAGGHLAPHQQQQQACLLRPRPPARPFGGRLDVAHPSPWHFVYFPSRLQEFLAQPLPAHDGRRDAAPSLPSTLLELRTGPSSCPQFDLNEPPSLMFGS
TaABI4-3	MDGCWRLPGGHGGGAAGRVVRVHFLDADATDDSDEETNRPQRRGARRCVREIGLPRGFSLPSAAAGAVSSSSHWTREKRLRAAAAGKARTLVACGGDDWSAGARAARRLRGVRRRPWGKYAAEIRDPKLGRRVWLGTFNTAEEAKSVYDSAVLRLRGPSAVTKDTAPSPSPPVSTVTASAPSPSTSAASPPSPSTTAAPSPSPYGRAASPPSPSTTATSAPSPISTAASPPSPSTTAASQSATTSWSLVNADEEVTAAFGLGFVDEETSLNNLMQFCLPAACSSRWDPSADFVELADLDDLFAPEPLAA
TaABI4-4	MEHKPNPAVLAATTTEAASSSNVGSSASSGGRKGKAAGKGGPENAKFRYRGVRQRSWGKWVAEIREPRKRSRKWLGTFATAEDAARAYDRAALLLYGPRAHLNLTAPPPLAPGADSHPRPLGSSASSSSSSAPPPLRPLLPRPPQHSGGAGAVFHHHHHHQYRFLPLRVTPPSTSPPLYYASTATASTVTTTVAPPHETTASLPVASSSTVAAQDGAPAEAAEAEVTPEWYLAAEEEDYEAALLWNEPDPLFDIFSK
TaABI4-5	MEHKPNPAVLATTTIEAASSSDVGSSVSSGGRKGKAAGKGGPENAKFRYRGVRQRSWGKWVAEIREPRKRSRKWLGTFATAEDAARAYDRAALLLYGPRAHLNLTAPPPLAPGADSHPRPLGSSASSSSSSAPPPLRPLLPRPPQHSGGAGAVFHHHHHHHQYRFLPLRVTPPSTSPPLHYASTATASTVTTTVALAPPHETTASLPVASSSTVAAQDRVPAEAAEAEVTPEWYLAAEEEDYEAALLWNEPDPLFDIFSK
TaABI4-6	MEHKPNPAVLTATTTEAASSSDVGSSVSSGGRKGKAAGKGGPENAKFRYRGVRQRSWGKWVAEIREPRKRSRKWLGTFATAEDAARAYDRAALLLYGPRAHLNLTAPPPLAPGADPHPRPLGSSASSSSSSAPPPLRPLLPRPPQNSGGAGAVFQHHHHQYRFLPLRVTPPSTSPPLYYASTATASTVTTTVAPPHETTAPLPVASSSTMAAQDGAPAGAAEAEVTPEWYLAAEEEDYEAALLWNEPDPLFDIFSK
TdABI4-1	MEHKPNPAVLATTTTEAASSSDVGSSVSSGGRKGKAAGKGGPENAKFRYRGVRQRSWGKWVAEIREPRKRSRKWLGTFATAEDAARAYDRAALLLYGPRAHLNLTAPPPLAPGADSHPRPLGSSASSSSSSAPPPLRPLLPRPPQHSGGAGAVFHHHHHHHQYRFLPLRVTAPSTSPPLHYASTATASTVTTTVALAPPHETTASLPVASSSTVAAQDGVPAEAAEAEVTPEWYLAAEEEDYEAALLWNEPDPLFDIFSK
TdABI4-2	MEHKPNPAVLTATTTEAASSSDVGSSVSSGGRKGKAAGKGGPENAKFRYRGVRQRSWGKWVAEIREPRKRSRKWLGTFATAEDAARAYDRAALLLYGPRAHLNLTAPPPLAPGADSHPRPLGSSASSSSSSAPPPLRPLLPRPPQNSGGAGAVFQHHHHQYRFLPLRVTPPSTSPPLYYASTATASTVTTTVAPPHETTAPLPVASSSTMAAQDGAPAGAAEAEVTPEWYLAAEEEDYEAALLWNEPDPLFDIFSK
TuABI4	MEHKPNPAVLATTTTEAASSSDVGSSVSSGGRKGKAAGKGGPENAKFRYRGVRQRSWGKWVAEIREPRKRSRKWLGTFATAEDAARAYDRAALLLYGPRAHLNLTAPPPLAPGADSHPRPLGSSASSSSSSAPPPLRPLLPRPPQHSGGAGAVFHHHHHHHQYRFLPLRVTPPSTSPPLHYASTATASTVTTTVALAPPHETTASLPVASSSTVAAQDGVPAEAAEAEVTPEWYLAAEEEDYEAALLWNEPDPLFDIFSK
LrABI4	METKPNPAPLITTGTTTEAAATASSSDAGSTVNSGSGGRKGKGGPENAKFRYRGVRQRSWGKWVAEIREPRKRSRKWLGTFATAEDAARAYDRAALLLYGPRAHLNLTAPPPMPPGSDHSRPSGSSSASSSSSSSAPTPLRPLLPRPPQHSGAPMAFHHHHHRQYYLPLRPLPTSSPPLYYASTATASTVTTTVAPPYEMITTAPPAVAAPSAVPAQDSAPAEVSEAAAAEWEYLAAEGEEDYEAALLWNEPEPLFDIFLK
BdABI4	MEKPNPLTTTEAASSSGGRKAKGGPENSKFRYRGVRQRSWGKWVAEIREPRKRSRKWLGTFSTAEEAARAYDRAALQLYGPRAQLNLTSPPPLAGPGAHSHPSASASSSTSSSSAPPTLRPLLPRPQPQYSHHQHYYRFLPLHGLPTTSAPPPLYYASTVTASTVAHQATLTPAVASSSTAGDAQDGAAPAEAAQAEATGWEYMAREEDDYEAALLWNEPDTLLDIFLK
SbABI4-1	MEPNNNQPAATAEEAAAGSGPGGEGGRKGKAPKGGPENGKFRYRGVRQRSWGKWVAEIREPRKRSRKWLGTFATAEDAARAYDRAALLLYGPRAHLNLTSPPPPTLAAPRSHPHSSATSSSSAPPALRPLLPRPPLHHQLSSGACAPAPDFHHHHQQFQCHHLLPQAQPTPPLYYANTATASTVTTTVPTRVAVPQEPAVAPAVGSSTSLQEPQASTPEEAPRETGWDYHGGEEEDYAAALLWDEPEPFFWFDVFLK
SbABI4-2	MDRSVAMEVAEMQRQRQQFVHHLQVHHQQQGTTHHQPLLSSPPPHHQQQQNSGSSSRAGGGGRRCCPLRRSRKGCMKGKGGPDNQQCPYRGVRQRTWGKWVAEIREPNRGARLWLGTFGSALEAARAYDNAARQLYGDCARLNLQQMPVPPPSAAAAGGGGGGGGGGAAAVVVSSAPSPDAVAAAGPGGGGGGGHNRHHQYLQQQQQQQAAMASSAPIMMMQYSASSYSADASSSNSDSFSNSYSSSSPVTMAPSPTTNNYNHHQTFQMTPPPSSCGVVMAPAAAPQAQQGCHVDDTTTTTLAMQHQQMIRELAAVPLHQEADDDFEDFMTRLPKAEDFGLQGFQEVPPEVFDEAAGIWDHTAAAWSTPATMMTIDSAAGAAHQHQQQVVVPLS
SbABI4-3	MCHAAVANSGEQEHQRRRRPLAVAAAVAAAADDDDGGGGRGQPLPGEPHAIDTAGAVSSSSSSSAAAAAPWQSSRQSREMSAMVAALAKVVAGSAPPAAAEEPALAQEDASMDEAWWPYEDLHVAEPSSPARFVLHGYGATEPSEQYWPAAAATYSHSQSQHGAASAATDDELPSPTSAVGGSTSTSTSSRARAAAPVRNKRYRGVRQRPWGKWAAEIRDPHKAARVWLGTFDTAEDAARAYDAAALRFRGSRAKLNFPESATLPFSTPPPPATATHHHQQQPPLTPASRALTTTPPPLARPEALLESQALPAGGGSRDPYLDYARFLQSGGDGGGGDPSASSGTPAPSVTLPPPPAVPASAAAAYGFGGEGETLRGYGYLSPPPQRQSSAEPGNHPPA…
SbABI4-4	MEDVANAHLYAHAHAHRSKRPPSSAAMKDGDGDVDLSMKGARYRGVRRRPWGRFAAEIRDPMSKERRWLGTFDTAEQAACAYDIAARAMRGNKARTNFPGHATAGYWPWGTPQPAAVAVAHPININPLLLHNLIMSSSHHGCRLLNQAGHGHGHGHGHSVPTRPPAPAPATDDTTIAGPFPVASHPDVVAMDEDVDDWDGVLRSEPADAGLLQDALHDFYPFTRPRAGGDGRRGLSAAGADDARAAAAALVPVMQEGFVFPSPFAGVDGNGEYPMMPQGLLEDVIPHSPAFLEVVAAPSVSVPTRRGRRG
SvABI4-1	MEPNNPPPAAAEAAAGSGGGGEGRKGKALKGGPENGKFRYRGVRQRSWGKWVAEIREPRKRSRKWLGTFATAEDAARAYDRAALLLYGPRAHLNLTSPPPQPPPLAAPRSHTHSSSSASAPPALRPLLPRPAPPQQHSGCAGAPTPPAFHHHQFQYHLLPPPPQQQLTPPLYYASTATASTVITTVPPMVEAPQEPAVAPAVGSSTSLLEPQAGTPEEAAAEAGWEYNGDEEEDYAAALLWEEPEPFFWFDVFLK
SvABI4-2	MPGLCAVTVSRTTTSNFSVPFSSAAFFYCFLLLLHSKNISLHVGGDRGRSISQLQLCNAIFSCSATSHAHAKDVLGSEQGSDTQTSAAAMEQEHHSRSHAAAAALSGHEGPETPRRRYRGVRQRPWGKWAAEIRDPHKAARVWLGTFETAEAAARAYDEAALRFRGSRAKLNFPEDARLHPASTTPAAPAAPASEPIAGAGAASTSPAGYHPGAAQGADYLRYQMLLQGAARNQGTLLPFYAGGGGGMSNPYGGGGGAPSNPYGGGGGGGNTSGFLGSYYSFPPSSVSVATVPSSTSSAPGYYYSSPHDTQQSESSAAAAEDWNWASSLIHWANSGYPTPPHTQ
SvABI4-3	MCHAAVADPGEQHGRRLLAAGDDGGGGGGDRRQQQLPAMMETTLPSSSPSPAALSRGRQAREMSAMVAALARVVAGSAPPAKRHHQAVQEEEAWWPYDELVAEPSPAFVLDGYGATQPPPEQCWPPAATEAATSSQTQYRAAAADEELTSPSSAGAGGSRAAPRKRYRGVRQRPWGKWAAEIRDPHKAARVWLGTFDTAEAAARAYDGAALRFRGSRAKLNFPESATLPSPPPPDPASRPWPPPPSRPDALLESQAPHTGGLEPYAEYARILQSAGGDDPGGSSSSTLPPPPPPAAAYSFTADGDTRLSMLSPLQSRGAGAPGNPAAAWASHYYGSNPLWQWDQSG
SitABI4	MEPNNPPPAAAEAAAGSGGGGEGRKGKALKGGPENGKFRYRGVRQRSWGKWVAEIREPRKRSRKWLGTFATAEDAARAYDRAALLLYGPRAHLNLTSPPPQPPPLAAPRSHTHSSSSASAPPALRPLLPRPAPPQQHSGCAGAPTPPAFHHHQFQYHLLPPPPQQQLTPPLYYASTATASTVITTVPPMVEAPQEPAVAPAVGSSTSLLEPQAGTPEEAAAEAGWEYNGDEEEDYAAALLWEEPEPFFWFDVFLK
FgABI4-1	METKPNPAALITTTTEVAASSSDAGSTVNSGGRKGKGGPENAKFRYRGVRQRSWGKWVAEIREPRKRSRKWLGTFATAEDAARAYDRAALLLYGPRAHLNLTAPPPMPPGSEHSRPTGSSSVSSSSSSSAPPPLRPLLPRPPQHSGAPMAFHHHRQYLLPLRALPTSSPPLYYASTATASTVTTTVALPYEITTAPPAVAASSAVPAQDTAPAEASEAAATGWEYLAAEGEEDYEAALLWNEPEPLFDIFLK
FgABI4-2	METKPNPAPLITTTTTEAAATASSSDAGRTVNSSGGRKGKGGPENAKFRYRGVRQRSWGKWVAEIREPRKRSRKWLGTFATAEDAARAYDRAALLLYGPRAHLNLTVPPPMPPGAEHSRPSGSSSAPPPLRPLLPRPPQHSGAPMTFHHHRQYFLPLRPLPTSSPPLYYASTATASTVTTTVAPPYEMITTAPPAVAAPSAVPPQDSAPAEVSEAAAAEWEYLAAEGEEDYEAALLWNEPEPLFDIFLK
PhaABI4	MEPSNSPPAAAEVAEGSSTGGDGRKKGKAPKGGPENGKFRYRGVRQRSWGKWVAEIREPRKRSRKWLGTFATAEDAARAYDRAALLLYGPRAHLNLTSPPPPSLAAPRSHSHSSASASAPPALRPLLPRPPLHQQSGAGAPAAPAFHHHQFQYHLLPPPQQPTPPLYYAGTATASTVTTTVPPRVEPQEPVAVAPAVGSSTSLLEPQAGTPEEAAAEAGWEYNVGEEEEDYAAALLWDEPEPFFWFDVFLK
AtaABI4	MEHKPNPAVLAATTTEAASSSNVGSSASSGGRKGKAAGKGGPENAKFRYRGVRQRSWGKWVAEIREPRKRSRKWLGTFATAEDAARAYDRAALLLYGPRAHLNLTAPPPLAPGADSHPRPLGSSASSSSSSAPPPLRPLLPRPPQHSGGAGAVFHHHHHHQYRFLPLRVTPPSTSPPLYYASTATASTVTTTVAPPHETTASLPVASSSTVAAQDGAPAEAAEAEVTPEWYLAAEEEDYEAALLWNEPDPLFDIFSK
PviABI4-1	MEPSNSPPAAAEVAQGSAGDVDGRKKGKAPKGGPENGKFRYRGVRQRSWGKWVAEIREPRKRSRKWLGTFATAEDAARAYDRAALLLYGPRAHLNLTSPPPPSLAAPRSHPHSSASASAPPALRPLLPRPAPHQHSGAGAPAAPAFHHHQFQYHLLPPPLQQPTPPLYYASMATASTVTTTVPPRVEPQEPAVAPAVGSSTSPLEPPQVGTPEEAGWEYNGGEEEDYAAALLWDEPEPFFWFDVFLK
PviABI4-2	MEPSNSSPPAAAEVAESSAGVDGRKKGKAPKGGPENAKFRYRGVRQRSWGKWVAEIREPRKRSRKWLGTFATAEDAARAYDRAALLLYGPRAHLNLTSPPPPSLAAPRSHPHSSASASSPPALRPLLPRPAPHQHLGAGAPAAPAFHHHQFQYHLLPPPPQQPTPPLYFASTATASTVTTTVPPRVEPQKPAVAPAVGSSTSRLEPPQAGTPEEAAAEAGWEYNGGEEEDYASALLWDEPEPFFWFDVFLK
PauABI4-1	MDEPNNPSPATAEASSSSGSRKGKAAKGGPENGKFRYRGVRQRSWGKWVAEIREPRKRSRKWLGTFATAEDAARAYDRAALHLYGPRAHLNLTSPPPPSLATPRSHLHSSASAPPALRPLLPRPTHQQSAGAAPAFHHQHQQFQFHLLQQQPPPPLYYASTATASTVPPRAVPEPTVAPAVGSSTPLETQAETPEEAAAAAGWGYHDDDEEDYAAALLWDEPEPFWFDLFLK
PauABI4-2	MVPSFPVASSIGAAVLFDPPSVLHAAAADTLKQISGCSSSSSSSSCRFCKQTVEPSQLTCHSGTLKVAFPFLIKVDPRSHGKRPLPAADEEETPAAAAKNEQEEHPVVAQHGHEATFSAGGVGGPSFATPLAGPSPQAYAQYYYSARDDYDASAVASALAHVIRASPDHQQPPPHGFYSAAAAPGPGDQQAAHPGHAAAEEEQGGRRRHYRGVRQRPWGKWAAEIRDPKKAARVWLGTFDTAEDAAIAYDEAALRFKGTKAKLNFPERVQGRTDLGFLVTRGIPNRHGHHQPAAGVTLQATMPPSPHQGQHHQTVVPYPDLMQYAQLLQGGGRGDHAEPQHQAQLMMMGGGARGINLPFSAASFSPSSSSAPQILDFSTQQLIRPGPPSPAAAMSSGAA…
ElABI4	MTFLPFSQSPNTTQSTRPLIFLSLFSLSFFPLKNPHFSPMDDDSNSNSLPPLPPPPPPPPPGDKKSSTSSDNPPAVTTTAATTTPDSTGKKCKGRGGPDNSKFRYRGVRQRSWGKWVAEIREPRKRTRKWLGTFATAEDAARAYDRAAIILYGSRAQLNLQPSNPGSSQSSSSTSSGGGGGGGGASRGGSSSCSSSSSTTQTLRPLLPRPSGFGLTYSFSSAAAAAGIAAAAGSYPYGAYRNQQNQNVVVGSSSSSIVYPTITNVVLNQNQDHHHVLSSNQQFQFQYQNTSSTSAGAGGGLNQDFNSEIMNQNPNLPLPMAPPPPNQEFGNLYENIDSLAVSTNNQIAPVNQDPVMHVGPESPAVWPMTSDDEYPASSIWDYGDPSPFFDI
AgeABI4-1	MEHKPNPAVLTATTTEAASSSDVGSSASSGGRKGKAAGKGGPENAKFRYRGVRQRSWGKWVAEIREPRKRSRKWLGTFATAEDAARAYDRAALLLYGPRAHLNLTAPPPLAPGADSHPRPLGSSASSSSSSAPPPLRPLLPRPPQHSGGAGAVFQHHHHHQYRFLPLRVTPPSTSPPLYYASTATASTVTTTVAPPHETTASLPVASSSTVAAQDGAPAEAAEAEVTPEWYLAAEEEDYEAALLWNEPDPLFDIFSK
AgeABI4-2	MEHKPNPAVLTATTTEAASSSDVGSSASSGGRKGKAAGKGGPENAKFRYRGVRQRSWGKWVAEIREPRKRSRKWLGTFATAEDAARAYDRAALLLYGPRAHLNLTTPPPLAPGADSHPRPLGSSASSSSSSAPPPLRPLLPRPPQHSGGAGAVFQHHHHHQYRFLPLRVTPPSTSPPLYYASTATASTVTTTVAPPHETTASLPVASSSTVAAQDGAPAEAAEAEVTPEWYLAAEEEDYEAALLWNEPDPLFDIFSK
MfABI4-1	MEPNNSQPAAATAEAAAGSGPGGEGRKGKAPKGGPENGKFRYRGVRQRSWGKWVAEIREPRKRSRKWLGTFATAEDAARAYDRAALLLYGPRAHLNLTSPPPPTLAAPRSHPHSSATSSSAPPALRPLLPRPPLHQLSSGASAPAPDFHHHQFQCHHLLPQPQPTPPLYYANMAMESTVTTTVPTRVAVPQEPAVAPAVGSSTSLVEPQAGTPEEAPGEAGWDYHGSEEEDYAVALLWDEPEPFFWFDVFLK
MfABI4-2	MEPNNNQPEATAEAAAAGSGPGGEGRKGKAPKGGPENGKFRYRGVRQRSWGKWVAEIREPRKRSRKWLGTFATAEDAARAYDRAALLLYGPRAHLNLTSPPPPTLAALRSHPHSSATSSSAPPALRPILPRPPLHQLSNGGAPAPDFHHHQFQCHHLLPQPEPAPPLYYANTATVTTTVPTRVSVPQEPAVAPAVGSSTSLVEPQTGTPEEAPGEAARWDYHGGEEEDYAAALLWDEPEPFFWFDVLLK
MfABI4-3	MEPNNNQPEATAEAAAAGSGPGGEGRKGKAPKGGPENGKFRYRGVRQRSWGKWVAEIREPRKRSRKWLGTFATAEDAARAYDRAALLLYGPRAHLNLTSPPPPTLAALRSHPHSSATSSSAPPALRPILPRPPLHQLSNGGAPAPDFHHHQFQCHHLLPQPEPAPPLYYANTATVTTTVPTRVSVPQEPAVAPAVGSSTSLVEPQTGTPEEAPGEAARWDYHGDEEEDYAAALLWDEPEPFFWFDVLLK
MfABI4-4	MCHAAVANSGEQEHQRRRPLAAAATDVDDDGGGGRGQQQALMPGPAEPVMETAAAPWQSSRQAREMSAMVAALATVVAGSEPPPPPAAKGPAQAQAQAQDASMDEAWWAYEDLQVAEPSSPARFVLQGYDATQPREQYWPAAATAAATYSHTQHGDASAAADDELPSPLSAGGGSTSSSSSSRAAAPARKRYRGVRQRPWGKWAAEIRDPHKAARVWLGTFDTAEDAARAYDGAALRFRGSRAKLNFPESAMLPSTPSPATATHHHQPLTPAPPPARPEALLESQALPAGGSRDPYLDYARLLQSGGDGPSASSGTPTPSVTLLPPPPPPPPAAASAAAAYGFRAEAETPGGYGYLSPPQRQSRAEPGNHPPPASAGFDSSSYPPPPPWPWDKSG
MfABI4-5	MQPQTPPTTSTLTMGCSEQSLAAETAAIVSALTHVLSSGRGPPRQASALVMPPWHRADDSAVHRGQLAGVAAQKYRGVRQRPWGKWAAEIRDPHKAARVWLGTFATAEDAARAYDAAALRFRGGRAKLNFPEADAARRARDAEAASAAARASPPAALLESQSQSQAAAGDDDVTALAADLRRRAPPPSDSSWAPNVASAGRRGLLPARRTHLLCRPPLPAPRAQAAPSTAGCMRPTMSMARFTAPPVKAAPANKSAPPISMMPCRPSALLTRLATSDATSPATYRDDVKAASAWLS
ZmABI4-1	MPAAYIYQAREREPHTQSQHTQPPRTALLASIAISRHIDLRTKLVVQMDRVPPPVSMQVAAMQRHQQQQQFVHHLQQVHQQGTQHEQPPPPHQNGSSSSGRTGGGRKCCPLRRSRKGCMKGKGGPDNQQCPFRGVRQRTWGKWVAEIREPNRGARLWLGTFGSALEAARAYDAAARTLYGDCARLNLQLVPPSAAAAAAGGGGPAVVASPSPDTVAGPAAAAGGGGHNCHHQYLQQQHAMAAPMMMMHSSCCSADGSSSNSDSISNSCSSPVTTAASPAYSHHQTMFQTPALQPSCGAMTMAAAAPHVQGFHVGDDDTTTAMAMHRHQQMMRELAEAPLHQEADDFEDFVTRLPKAEDFGLQGFQEVAPEVFDDAAGIWDHAAAWEPPTMMIDSGAQPQ…
ZmABI4-2	MEASNNESAPTAEAAAGSGPAGGEGRKGKAPKGGPENGKFRYRGVRQRSWGKWVAEIREPRKRSRKWLGTFATAEDAARAYDRAALLLYGPRAHLNLTSPPPPTLAAPRSHPHSSATSSAPPALRPLLPRPPLHQLSSDGAPAPDFHYHNQFQRRLLPQPTPTLYYANTATASTVTTSVPTRVAVPQEPAIAPAVGSSTSLQEPQVGTPEEARGEAGWDYNGGEEEDYAAALLWDEPEPFFWFDVFLK
CliABI4	MTDPNQQYQNNPPEQYHSIPFPSSISPNPTTSPPLSATPPPVSPPTEQPPKRKGKGKGGPDNSKYKYRGVRQRSWGKWVAEIREPRKRTRKWLGTFTTAEDAARAYDRAALVLYGPRAHLNLQPSSPFSNSSSSSPSSSSNSSSNSTSSSTTTLRPLLPRPSSFHYSPYPTFYYPNPRPVLTMNNSSFYPAAGSSSSSGAIYASNPAYNQSQVATMEPTISDDVSMLAGSVSSSLSISCPAIETAPTGEAVGPVAVSQAETTLAVATSPIWGYDDFAAAAPSMWDDADTFLFDL
CloABI4	MDQPTDRPPMQQCFPTSNTSSDTTATSSSSSGRRGKGGPENGKFKYRGVRQRSWGKWVAEIREPRKRTRRWLGTFATAEDAAKAYDRAALILYGPRAQLNLQTSSSSSSSSSGSHQLAASTSSSSSTLRPILPRPSVFRFPVNPPAANLAAASYAAYPPQFLYANMTDSTVMAPAVESAAAAAAAAPSSWQQFGFRDQQATNEEISSLAGSVGSSLSLSCPPAMTATDSSGSAPLESPPLWGYDDYDAAASCQLWNDDDPFFFDI
ZoABI4-1	MDQPTDRPPIQQCHPTPDTSSDTITATTTTASSGRRGKGGPENGKFRYRGVRQRSWGKWVAEIREPRKRTRRWLGTFATAEDAAKAYDRAALILYGPRAQLNLQTSSSSSSSGSHQSAASASCSSSSSTLRPILPRPSAFPFPVNPPPVNLAAAAYAAYPPQFLYANMTDSTVMAPAAESAAAAAAPSIWQQAANEEISSLAGSVGSSLSLSCPPAMTAADSSGSAPLESPPLWGYDDYDAAASCQLWNDDDPFFFDI
ZoABI4-2	MYSHRPRHPNNEELEPPAPHTSVFRPTPLMDDQKHNSPIEVEQSPQSSASDETAAATSDRRGKGKGKGKGKGGPENGKFRFRGVRQRSWGKWVAEIREPRKRTRKWLGTFATAEEAAKAYDRAALILYGPRAQLNLQRSPASTAAGNRPDFPCSAAAAAATTASSSTATLRPLLPRPAGFHYFPMLPPTLSAASATASYNYPPALLYGGETNNATTALPPPPTEIASSRDVQAGGSLLSMSQSCPPVMTAESAPPLVSTPPPWPYDDDFDVAASCLWDDDDATNPFFDL
ZoABI4-3	MDQPTDRPPIQQCHPTPDTSSDTITATTTTTSSGRRGKGGPENGKFRYRGVRQRSWGKWVAEIREPRKRTRRWLGTFATAEDAAKAYDRAALILYGPRAQLNLQTSSSSSSSGSHQSAASASCSSSSSTLRPILPRPSGFPFPVNPPPVNLAAAAYAAYPPQFLYGNMTDSTVMAPAAESAAAAAAPSIWQQAANEEISSLAGSVGPSLSLSCPPAMTAADSSGSAPLESPPLWGYDDYDAAASCQLWNDDDPFFFDI
ZoABI4-4	MDDQKHNSPIEVEQSPQSSASDETAAATSTDRRGKGKGKGKGKGGPENGKFRFRGVRQRSWGKWVAEIREPRKRTRKWLGTFATAEEAAKAYDRAALILYGPRAQLNLQRSPASTAAGNRPDLPCSAAAAATTASSSTATLRPLLPRPAGFHYFPMLPPTLSAASATASYNYPPALLYGGETNNATTAPPPPPTEIASSRDVQAGGSLLSMSQSCPPVMTAESAPPLVSTPPPWPYDDDFDVAASCLWDDDDATNPFFDL
DcrABI4	MDNSSPLSLPIEQCSSSPTSTSTTTTKKKKNKGKGGPDNNKFRYRGVRQRSWGKWVAEIREPRRRTRKWLGTFSTAEDAARAYDRAALVLYGPRAQLNLESSSPHPSTTSSSSSSSSSSSSTTTTTTSSTPPALRPLLPRPSGFPYQPLLHPIRPDNPLLRTPTDYQRTLEIGLSSASGSGSGSKPVYPNPNIYEEINSLAGSVSCGLTLASPEMSLTPPADPSPPAPPVESPPMASTWPFDDYSSYLWDDADAFFFDL
AshABI4	MNGAPEGSSPIEQCPVPEPGSPSGAAGAAHSGRRKGRGAGVPDKGKLRYRGVRQRTWGKWVAEIREPGKRSRRWLGTFSTAEEAALAYDRAALILYGPRAQLNLRPSPSSSAAGSSRYSPSSSSSTAALRPLLPRPAIFPFPFPFPLLPHPYPTLPDPSTGYYLAAPPPLEKLQLSSSPLSSAAVAAAPCFAEMNSLAAASEASAVMETPAGPFPSMGSGGWGCDDECPEAAAAAAACLLEDSDALLFDL
DcABI4	MDSSSNQPSPIEQYPLSHPNSPTSSGSSGGSRKVRRGKGGPDNSKFRYRGVRQRSWGKWVAEIREPRKRTRKWLGTFSTAEEAARAYDRAALILYGPRAQLNLQPSSSNSSTDGANGRNSSSSSSSTSSSTTTLRPLLPRPTGFPLPILPYSYPTIPYPYPTQLTTGAAVTPPVGVTNMGSEEMNSLVGSMSSGLSISFPPEPPSVEVGSASMDIPATPSMGGGWGYEDYSMASACFWDDADPFLFDF
PeABI4	MDSSSTQSSPIEQCSLSHPNSPTSSGSSGGTRKVSRGKGGPDNSKFRYRGVRQRSWGKWVAEIREPRKRTRKWLGTFSTAEEAARAYDRAALILYGHRAQLNLQPSGCGNSTAGSHTRNSSSASSSTSSSTTTLRPLLPRPSGFPLPILPYTYPSVPYTYPTQVVPTAAMNLPAGSEEMNSLVGSMSSGLSISCPPQGSSEVGLAAAGMENIPATPSMGGGGGL
PzABI4	MDSPIEQSPLGSPSSSGFTAAAGARKARGKGGPDNSKFRYRGVRQRSWGKWVAEIREPRKRARKWLGTFSTAEEAARAYDRAALILYGPRAQLNLHPSSSAAGPSSASESSHPSSSSTTSLRPLLPRPSPFPLPVPLPYAYPAAGYHFPLSVHHLQPPPATVTVASAPPPLPPK
PdaABI4-1	MDGGQPPHLIEQYSLSIPGSPSSTTSSSSAAAASSGGGGGGGSSSGSSRRKCKGKGGPDNGKFRYRGVRQRSWGKWVAEIREPRKRTRKWLGTFSTAEDAARAYDRAALILYGHRAQLNLQPSAATAGGGGSSSSSSISSSSSTSTLRPLLPRPSGFPFPLLPSSSSSSLHAFPPITYSNTTESTIIAHGPITSSVSYHCVPIEPQQVEHGPAVPAPAPAPAPACGPSHVVPADTGAIYEDISSLAGSVGSSLSLSNQPAAPVETTTSMPLVSSPVWNYDDYAAAASCLWDDGDPFFF
PdaABI4-2	MRDICPPPFRSIEEVKDPTPPQRSAPHLPSHPPESFPPSHHPRLPSLCAQPPPPSLLFFRVFPEMDGGQPPPPIEQYSLSIPGSPSSTTTSSSATAAAAAAEASGGGGGGSSSSSISSRKCKGKGGPDNGKFRYRGVRQRSWGKWVAEIREPRKRTRKWLGTFSTAEDAARAYDRAALVLYGPRAQLNLQPSSAAATGGGSSSSSSTSTLRPLLPRPSGFPFPLLPSSSSPYAFPPVMYSNPTESTIIAHGPIGSSSGGGYQYCVPIEQGRVEHGPVVPAPAPASGPSHVVGADTGVHEDISSLAGSVSSSLSLSNQPVAPVEATTSMPLVSSPVWNYDDYAEAASSLWDDGDPFFFDL
CnABI4-1	MDGGQPPHPIEQYSPPITSSPSSTTTSSSATAAEASGGGGGSSSSSISSRKCKGKGGPDNGKFRYRGVRQRSWGKWVAEIREPRKRTRKWLGTFSTAEDAARAYDRAALVLYGPRAQLNLQPSSAAATGGGSSSSSSSSSSTSTLRPLLPRPSVFPFPLLPSSPSPYAFPPVMYSNPTESTIISHGPITSSGGGYHCMPIEQEPVIPAPAPAPGPSHVIAADTGVHEDISSLAGSVRSSLSLSNQPVAPVETPTSMPLVSSPVWNYDYYAEAASSLWDDGDPFFFDL
CnABI4-2	MDGGQPPPPIEQYALSIPSSPSSATSSSSAAAATASSGGGGGGGSSNGSSSSRKCKGKGGPDNGKFRYRGVRQRSWGKWVAEIREPRKRTRKWLRAFSTAEDAARAYDRAALILYGPRAQLNLQPSPATATGGASSSSTSTLRPLLPRPSGFPFPLLHSSSSSSSSLYAFPPITYSNTTESTIIAHGPIASSGTCHCMPIEPQQVEHGSAVAAPAPAPACGSSHVVAADTGVIYEDISSLAGSVSSSLSLSNQPAAPAETSTSMPLVSSPVMWNYDDYAAAASCLWDDGDPFFFDL
ElgABI4-1	MDGGRPPPPIEQYAFSIPGSPSSTTSSSSAAAATTSSGGGGGGGGISIGSSGSSGSSRKCKGKGGPDNGKFRYRGVRQRSWGKWVAEIREPRKRTRKWLGTFCTAEDAARAYDRAALILYGPRAQLNLQPSAVTATGGSSSSSSSTSTLRPLLPRPSGFPFPLLHSSSSSSLYAFPPITYSNTTESTIVAHGPITSSGTYHCMPIEPQQLEHGSAVAAPAPAPAPAPACVPSHVVAADTGVIYEDIRSLAGSVSSSLSLSNQPAAPVETTTSMPLVSSPVWNYDDYAAAASCLWDDGDPFFFDL
ElgABI4-2	MDGGQPPHPIEQYSSSITGSPSSTTTSSSAAAAEASGGGGGSSNSSISGRKCKGKGGPDNGKFRYRGVRQRSWGKWVAEIREPRKRTRKWLGTFSTAEDAARAYDRAALVLYGPRAQLNLQPSSAAATGSGSSSSSSSSTSSTSTLRPLLPRPSGFPFPLLPSSSSPYAFPPVMYSNPTESTIISHGPITSCGGGYHCMPIEQEPVIPAPAPGPSHVVAADSGVYEDISSLAGSVRSSLSLSNQPVAPVETATSMPLVSSPVWNYDDYAEAASSLWDDGDPFFFDL
WaABI4	MDSMRPIEEHHTHHHLPPLPEEQGRVESNNGGTVRSRRGKGKGGPDNSKFRYRGVRQRSWGKWVAEIREPRKRTRKWLGTFSTAEDAAKAYDRAALVLYGSKAQLNLQPSSSSSPSSSALNGSTSSVTLRPLLPRPSGYPYPLIQALPTALFNIPQPLHQIHQHQDQNQRLPVPGEALGAAFYDEIGSLAGSVSSSLSISCPPVAECSSAASLAAAQFETTDDVFLHQDDGREVWPYVGGEFSLWDEGDPFFFDVSMGEGTGGRGGF
NcABI4	MDGRQEKEKHPIITPAPPQPPPYQSQVPSPSSSSHSSGGCTTPPTNAAAAHSSKSSSEGRTRKCKGKGGPDNNKFRYRGVRQRSWGKWVAEIREPRKRTRKWLGTFSTAEDAARAYDRAATVLYGPRAQLNLGPSPCQRSAAESTSTSTTTTTLRPILPKPSPYHHPFNFHHNASPSPCMLPHLQCTVNQYYPMASSTTEPYIPLLHTIPPPSNLATASCTNFSSPFPAPPPPPAPPLTTTTHTAAAAAAATANVSQHHIPLPHSSFSSITSMYEEIIGSLAGSVDSRLSLSSSSSPAITDNSPKIEGGGLASDLPNTPASPAGAIPHSPTSSLLWHDYDNASVLNALPPMDSNLYSLWDDSGNFMFDL
NthABI4	MDGRQEKEKHPIITPAPPQPPPYQSQVPSPSSSSHSSGGCTTPPTNAAAADSSKSSSEGRTRKCKGKGGPDNNKFRYRGVRQRSWGKWVAEIREPRKRTRKWLGTFSTAEDAARAYDRAATVLYGPRAQLNLGPSPCQRAAAESTSTSTTTTTLRPILPKPSPYHHPFNFHHNASPSPCMLPHLQCAVSE
AmtABI4	MASLSHQNQNQNQQHENPSPSSSPSSSHSSKSSERNSSGEGRRKCKGKGGPDNNKFRYRGVRQRSWGKWVAEIREPRKRTRKWLGTFSTAEEAARAYDRAAAALYGARAQLNLEQPVASKLTAPQSSAASLRPLLPRPTGFNTGFNHHINAYPCSASTFSLLNNPTSSLGSCNQFPATVSQFPVPVSPYVDSTQQPLIHGFYDEIGGLAGSVDASLSLSRVSDESLSHPRVSGAETQGYEVRNGGEREIPAVSMAVPPSPSSSLMWPPYEYEQAAMLSALPPMDPNPSSLWEDGEPFMFDL
AcaABI4-1	MDGGAEEEKLVSPTRNFPPSLSLPVNSNSSSSRKCKGKGGPENNKFRYRGVRQRSWGKWVAEIREPRKRTRKWLGTFATAEDAARAYDRAALILYGSRAQLNLQPAPASQTSSSSSTFALRPLLPRPAGFHLQIYKPLNAPAAGPYSLPPAVSTTTCFPGPSPESDGHHQHLQQPPQPQLGVGTTTPYVSANPNPILHEEISILAGSVDSSLSLSAAPQQETTSVPDPSHLQGVPQTPPAIWPYGGDDYFWDDNQPFLFDF
AcaABI4-2	MDGGAEEKKCVSPSRNFPPSLSLPANSNSSSSSNNSSNSSSSSTSRKCKGKGGPDNNKFRYRGVRQRSWGKWVAEIREPRKRTRKWLGTFATAEDAARAYDRAALILYGSRAQLNLQPSAATQSSSSSSSTSTLRPLLPRPAGFQLQTYTPLYAPTTGPFSLPPVVNTNTYFYGPSAESDGHHQHLQPPQPQLGVGTTPIYASANPSPILHEEISRLAGAVDSSLSLSAAPQQEETSVPGPSHLQGVPQTPPAIWPYGGDDYFWDDNEPFLFDF
CjABI4	MTCSFSSTTSIPQDYIGAGGEERMKRRKNLVGVRQRPSGRWVAEIKDTKKKIRMWLGTFETAEEAARAYDEAACLLRGFDTKTNLVPSVLRNYNPALASRIANLLNHRNDSFAPVSEPKEQLMPKSCSRSPQFQAVLVPDNGGALNLLGHGIENQGKFKEGGNGSARFLEYLWPMNLQLPAVNQMLVPAIDDRASAHVDYFRSDDLDSFSSQPNSSPAVPSGAWNRTGEEIQAQFMPDNGASPNALNQGTAIQEKLRKGKMGL
SmABI4-1	MIFSPARYNSCCLGSMEDKEWSSQSSGFDAFFDEELMQGMFYDVAGTEQAIMVDALAHAGHDQQEQQQNHEPSVLPALAQEDLSWAAQSNWRSKRAKSHDSSSSSDSDQTNKAPISETSSARALKPKKPSDGSTRRHRRTKFRGVRQRPWGKWAAEIRDPVKQARVWLGTYDSAEDAARAYDEAAIRFRGIRAKLNFPDDPRNAYEMFPYQPKRSDAAIAQASSGSASASMLPPQTQHKQLMSQTPTQGICIAPTDSTKVSTQQQQFPLSIDAARCINKLSDLLFSDLSSPVAMVAPEAHQINQPLPERRSFPSPPPLVVNRASMPSSSSSWVDQLLESPQVASSSSLSIMEASVVSSSTALEQLISQPMWSPTAMVAPIFTPQIAEASSNSPTATLWP…
SmABI4-2	MVKPQSSSSASSAIAGPQLSAILRPQLKRSRKGCMKGKGGPENAACQYRGVRQRVWGKWVAEIREPNCGARIWLGTFDTAVEAARAYDQAALKYFGENARLNLPDSLPPWPALVPPPTATTSPAPVSKRAIKRGPVDRKLLPPPRAAGSSSGSSIVGRPLVSSVPPAIADLGEPIMPMVPIAFNVFGISSASADEALLNLAAPTASSASSIPNTEHSGSDNSTLASLNAYSSTEDDMEEVWKELSNDQIDGFSLSSCRFN
SmABI4-3	MDNSAPPPTPPPAPIQPPAVAEEVSSAAAATSNARPSSQKGGRRARARGKGGPENGLYTYRGVRQRSWGRWVAEIREPRRRTRVWLGTFATAQDAAQAYDMAAWRLYGSRAQLNLRPSPPSFSSSSRQGSAGGSSVAKPRIILPSSMRPRMMSLPPHHRFQIPNFNQFLSHQAATSSLFPLPNAAAATAAAGTGPLLLGSSSSFSSSPSLHSSVLYPAAAAYRESLQRTSNLSSNSSFSVACSCCVQPPQQQKYPDVWYDSILSDSESSPSQLTGGPSSPSSCSGIHWHLSNVDDSNDKKVANHGAFDWIPDMFDSSAAVNEILSANTSSSSTSLSPNS
SmABI4-4	MIFSPARYNSCCLGSMEDKEWSSQSSGFDAFFDEELMQGMFYDVAGTEQAIMVDALAHAGHDQQEQQQNHEPSVLPALAQEDLSWAAQSNWRSKRAKSHDSSSSSDSDQTNKAPISETSSARALKPKKPSDGSTRRHRRTKFRGVRQRPWGKWAAEIRDPVKQARVWLGTYDSAEDAARAYDEAAIRFRGIRAKLNFPDDPRNAYEMFPYQPKRSDAAIAQASSGSASASMLPPQTEHKQLMSKMPTQGICIAPTDSTKVSAQQQQFPLSIDAARCINKLSDLLFSDLSSPVAMVAPEAHQINQPLPERRSFPSPPPLVVNRASMPSSSSFWVDQLLESPQVASSSSLSIMEASVVSSSTALEQLISQPMWSPTAMVAPIFTPQIAEASSNSPTATLWP…
SmABI4-5	MFELESIPIHGAASPPPSMDNSAPPPTPPSPPPPAPIQPPGVAEEVSSAAAGAAATSNARPSSQKGGRRARARGKGGPENGLYTYRGVRQRSWGRWVAEIREPRRRTRVWLGTFATAQDAAQAYDMAAWRLYGSRAQLNLRPSPPSFSSSSRQGSAGGSSVAKPRIILPSSMRPRMMSLPPHHHFQIPNFNQFLSHQAATSSLFPLPNATAATAVAGTGPLLLGSSSSFSSSSSFLYPAAAAYRESLQRTSNLSSNSSFSVACSCCVQPPEQQKYPDVWYDSILSDSESSPSQLTGGPSSPSSCSGIHWHLSNVDDSNDKKVANHGPFDWIPDMFDSSAAVNEILSANTSSSSTSLSPNS
PhpABI4	MEHTVGNEIDVANLQTAFGVLFRGCCVRWTNISVAAGSGSFQLPCCRLIKSEQGGCMRDVRRSSSDISVLLLRRHWASFFFLFSFFSFFLHFANLAAINMTEIAMGMARQQQQQQHSASATSSCVPVFDKQEEDQTPLVVPEQLEAHHDHVDSNSDTNSSASDVDSKTGVATADTKTRGRKKKGTAASSSSGSGNGQERVRKRRGGPENGLHQYRGVRQRQWGRWVAEIREPRLRTRMWLGTFSTALEAARAYDEAALVYHGPGARLNLPHETTQKSENVPQLGNQGVEYHYGHLKTNKFMGLGVPANLLIGSDVASTDKYFMSVDTSRLRQSSSCSVENIGQPAGFNLNRDPEWWISCGSFRPNSIPQSVPNFSNVPPSTSSCNVGSERFHLSQVPIN…
SycABI4	MESKVEEPESKVEEPESGVSSETSSSDVDSCKATGKGGKKREREAATESGERVRRRRGGPENGLHQYRGVRQRQWGRWVAEIREPRLRTRMWLGTFGTALEAARAYDEAALVYHGPGARLNLPHETYQQQQQQRGACSGNSSCHFVQNSRQQQNSSGSATGMCYGTGTGYLQWSTEACHDRAARMDAASTAIPSFGGEALLRSASCNVGSDRQHQLFSPQVPSNYQRLSSCKLAPDRPSFGVLSSTDSGLFYAPRGLGLRSPLIECELGADCPFANRTHPQQQQQHRVADLHSTPVAPVQFAEFPVQPTYPGVDTASGHFVPHQPPEESCQNCSGCLEKVDYEGSAESSFELAEPDLGGFCFETELQAMATTSNSTDVSPVSSSITTSEHGGSPTSFWP…
MpoABI4	MQLNDTREELSSDRVDDPQCEDAHGEGSGGDKARAGATTATASQQQQQQQQLQLVAAAASGGGGGGAAAAAGARRGRGKGKGGPQNGLFQYRGVRQRSWGRWVAEIREPRRRARIWLGTFATAVDAAHAYDCAAWRLYGPRARLNLAYPISSQPSDSPPLESCIQTSQASTSNSSSCSLKPLLPAIAPRPNLAHVQSQCQPPPAAAPMPHHLLDFRHVEALVPAAIPMPAASLRDAAGWHLYSRSSEKSLIGENFADDKSKVRLLLGAPAPLNSKGRTQFQSPNLYDCCRGVPDCCSSIARDENFRIHGRESEIDVPGLSESTAVVGLAAQLMTANSTHGLSDACSLIERVEAAMQIQDLHHEALRSQKLHLDAVQSRERELQRNSSAPGSLEFRPIKA…

## Sheet: Table S5
Table S5 Primers used in the thesis
Primer name	Sequences (5'-3')
BnaACT7-117F	GACAATGGAACTGGAATGGTGAAGG
BnaACT7-248R	GTTGCTTACAATACCATGCTCAATCGG
Bna-Abi4-F-7.31	CATGCCATGGGCATGGACCCTTTACCTTCCCAAC
Bna-Abi4-27900CDS-R-XbaI	GCTCTAGA TCAAATGTCAAGCAAAGGATCAATAAAATCCCAA
D3L6-F	CGGAAGACGTGATTAACAAAGCACCAGTG
D3L6-R	TAGAAGACTAAAACAAAAAAAAAAGCACCGACTCG
ABI gRNA[1] F	TAGGTCTCATCGCAAGTGGCTGTTTTAGAGCTAGAA
ABI gRNA[1] R	CGGGTCTCCGCGAGTGCGTTTTGCACCAGCCGGGAA
ABI gRNA[2] F	TAGGTCTCAGTGCGGCGTCTTGTTTTAGAGCTAGAA
ABI gRNA[2] R 3.30	CGGGTCTCCGCACGTGCCTACTGCACCAGCCGGGAA
KZLJ-F	CGGAAGACGTGATTAACAAAGCAC
KZLJ-R	TAGAAGACTAAAACAAAAAAAAAAGCACCGAC
M13F	GTAAAACGACGGCCAGT
2Ba-gRNA-R	GCTCTAAAACAAGACGCC
ABI4-A3-82F	GATTCCACCGACTCAACCTCC
ABI4-A3-602R	CCCACTTGCGTCATCTGATTTTGTTG
ABI4-A5-90F	CACCACCACCACCACCGACT
ABI4-A5-804R	CGTTGAACCGACCGAACCAACC
ABI4-C3-82F	GATTCCACCGACTCAACCTCA
ABI4-C3-594R	TCCCACTTGCGTCATCTGATTTG
ABI4-C4-90F	GACCACCACCACAACCGACA
ABI4-C4-701R	CCCATCTTGTCGCCCATCTTG
ABI4-ABI4-415R	GAGGAGAGGTCTTAGGGTTTG
BnaABI4-CDS-129F	GGTCACGTGCTCAGCTCAACTTATC
BnaABI4-CDS-129R	GGAGAGGTCTTAGGGTTTGAGTGG
ABI4-A3-497F	ACAATATCTTTCTTTCTGGTGGGTCG
ABI4-A3-598R	CTTGCGTCATCTGATTTTGTTGTTGTTG
ABI4-A5-462F	GTCCCTAGCCTCATCCTTCATC
ABI4-A5-593R	CCCACTTGCGTCATCTGAGTTTG
ABI4-C3-803F	GTCTATCAATATCCACGGCCGTTAATC
ABI4-C3-928R	CCCAATGACTATACTCGTCTTCTCCA
ABI4-C4-628F	GGACAGTTCCATCACCAACCTTATCT
ABI4-C4-707R	ACGTCGCCCATCTTGTCG
pFGC5941-35S-2577F	ATGACGCACAATCCCACTATCCTTC
pFGC5941-OCS-4282R	GGTAAGGATCTGAGCTACACATGC
BnaRBOHD-F	GGCAGTTCAGGTAACGACCA
BnaRBOHD-R	CCGACACCGCTGATACTGTT
BnaNAC055-F	TAGGTTGTTGACCCGAGTACC
BnaNAC055-R	TAGGTTGTTGACCCGAGTACC
BnaNMT3-F	CAGTGGAGAAGGAGAAGGATGAC
BnaNMT3-R	GAACAAGCCCCACTTCTGTT
BnaSCRM2-F	CAACGGAACTTGGCTTCACG
BnaSCRM2-R	TGAAGGGTTTGAGGGGAACG
BnaRBOHF-F	ATATCTCCGACGAAACCGCC
BnaRBOHF-R	TTGAGCTCCTGCGAGAACTG
BnaBON3-F	CGTCGACCACCACAAACAAT
BnaBON3-R	CATGACAGCCATTGGGTCAC
BnaEXO70B2-F	TGTATCTCCCGTGCCGATGA
BnaEXO70B2-R	TCGTCCGAGTCAAACGTGTC
BnaSPCH-F	AGACCTACGCGGAAGTCCTA
BnaSPCH-R	CGCGGGCTTAGAACATTTGG
BnaSCRM-F	TGGGATTGAGGTTTCAGAGTC
BnaSCRM-R	CCATCGGATTCTTAGCAGGCA
BnaCNGC12-F	TTGCCACAGGAGTGTCTGTC
BnaCNGC12-R	AACCAGAACCTGAGGCATGG
BnaRAF43-F	TCTCAGGCTAAGCAGCAAGC
BnaRAF43-R	TTGCGGGAGAAGTTTCCCTT
BnaABI4-4-F	CTCAATCCGATTCGACCACCA
BnaABI4-4-R	CACCTTTGCCTTTGCGTTTG
BnaNAC019-F	AGGTCCAGAACTCGGACTGA
BnaNAC019-R	TGAATACCCAAACCCGACCG
BnaSnRK2.2-F	ATCTTCGTAGCCGATCCAGC
BnaSnRK2.2-R	TCTCGTCCATCAGATCGCCT
BnaMYC2-F	CGGCTGGGGTGATGGTTATT
BnaMYC2-R	CGGAGTCGAAAAAGGCAACG
BnaABR-F	CAAGCCACTGGCCAGACTAA
BnaABR-R	CCTGCTGCATGGAGTCTTGA
